# Supplementary material for: Whole-genome Comparisons Identify Repeated Regulatory Changes Underlying Convergent Appendage Evolution in Diverse Fish Lineages
Source: Mol Biol Evol. 2023 Sep 21;40(9):msad188. doi: 10.1093/molbev/msad188 (PMC10516590; doi:10.1093/molbev/msad188)
Supplement: msad188_Supplementary_Data [file msad188_supplementary_data.zip]

Archive with 5 entries (5 files):
- SupplementaryFile2_ percomorphCONDELs+DELs_v2.1.xlsx
- SupplementaryFile3_GOenrichments_v1.xlsx
- SupplementaryFile4_pairwiseDistanceMatrix.xlsx
- SuppFiguresTextTables_20230612.pdf
- SupplementaryFile1_percomorphAssemblies_v2.xlsx
