# Supplementary material for: Whole-genome Comparisons Identify Repeated Regulatory Changes Underlying Convergent Appendage Evolution in Diverse Fish Lineages
Source: Mol Biol Evol. 2023 Sep 21;40(9):msad188. doi: 10.1093/molbev/msad188 (PMC10516590; doi:10.1093/molbev/msad188)
Supplement: msad188_Supplementary_Data [file msad188_supplementary_data.zip › SupplementaryFile2_ percomorphCONDELs+DELs_v2.1.xlsx]

## Sheet: pCONDELs
Percomorph conserved sequence deletions associated with fin reduction (oryLat04 coordinates)								Closest Upstream Gene TSS				Closest Downstream Gene TSS				Intersecting functional elements
ID	chrom	start (0-based)	end	orylat04 length	linked orthologous gene(s)	sliding window regime(s) identifying CONDEL [10,25,50,100bp]	Associated maximal interval missing in targets (see next sheet)	name	ensembl gene ID	description	distance	name	ensembl gene ID	description	distance	transcript IDs of coding exons overlapping CONDEL	transcript IDs of 5'UTRs overlapping CONDEL	transcript IDs of 3'UTRs overlapping CONDEL	transcript IDs of introns overlapping CONDEL	transcript IDs of noncoding RNA genes overlapping CONDEL	conserved to zebrafish
pCONDEL.1	chr1	388933	389010	77	ENSORLG00000020895	10	pDEL.1	[no name]	ENSORLG00000023106	echinoderm microtubule-associated protein-like 6	4748	[no name]	ENSORLG00000020893	spectrin beta chain, non-erythrocytic 1-like	20308	ENSORLT00000025872	[none]	[none]	[none]	[none]	yes
pCONDEL.2	chr1	466844	466903	59	ENSORLG00000027389,ENSORLG00000030658	10	pDEL.2	[no name]	ENSORLG00000029940	[no description]	3686	[no name]	ENSORLG00000028387	[no description]	1885	[none]	[none]	[none]	[none]	[none]	-
pCONDEL.3	chr1	479148	479203	55	ENSORLG00000020895,ENSORLG00000022412,ENSORLG00000024989,ENSORLG00000027389,ENSORLG00000030658	10, 25, 50	pDEL.3	[no name]	ENSORLG00000027389	[no description]	3736	zgc:153431	ENSORLG00000027314	zgc:153431	745	[none]	[none]	[none]	[none]	[none]	yes
pCONDEL.4	chr1	2649564	2649617	53	ENSORLG00000000315,ENSORLG00000000360,ENSORLG00000024214	10	pDEL.4	si:ch211-239f4.1	ENSORLG00000000300	si:ch211-239f4.1	14517	[no name]	ENSORLG00000028813	[no description]	6712	[none]	[none]	[none]	ENSORLT00000000368,ENSORLT00000000369	[none]	-
pCONDEL.5	chr1	4877932	4878032	100	ENSORLG00000001820,ENSORLG00000001822	10, 25, 50	pDEL.5	cbx8b	ENSORLG00000028607	chromobox homolog 8b	1655	CBX4 (1 of many)	ENSORLG00000027995	chromobox 4	11628	[none]	[none]	[none]	[none]	[none]	-
pCONDEL.6	chr1	5542378	5542436	58	ENSORLG00000001989,ENSORLG00000002011,ENSORLG00000002015,ENSORLG00000002063,ENSORLG00000002071,ENSORLG00000025469,ENSORLG00000028392	25, 50	pDEL.6	[no name]	ENSORLG00000028392	[no description]	13858	[no name]	ENSORLG00000025469	[no description]	49472	[none]	[none]	[none]	[none]	[none]	-
pCONDEL.7	chr1	9511437	9511504	67	ENSORLG00000003303	10	pDEL.7	[no name]	ENSORLG00000003303	septin-9	53120	[no name]	ENSORLG00000029753	[no description]	104335	[none]	[none]	[none]	ENSORLT00000004108,ENSORLT00000045748	[none]	-
pCONDEL.8	chr1	9839171	9839232	61	ENSORLG00000003560,ENSORLG00000020941,ENSORLG00000021199	10	pDEL.8	MIR365B	ENSORLG00000021199	microRNA 365b	2553	rab11fip4b	ENSORLG00000003560	RAB11 family interacting protein 4 (class II) b	72281	[none]	[none]	[none]	[none]	[none]	-
pCONDEL.9	chr1	9841598	9841649	51	ENSORLG00000003560,ENSORLG00000020941,ENSORLG00000021199	10	pDEL.8	MIR365B	ENSORLG00000021199	microRNA 365b	4980	rab11fip4b	ENSORLG00000003560	RAB11 family interacting protein 4 (class II) b	69864	[none]	[none]	[none]	[none]	[none]	-
pCONDEL.10	chr1	9851693	9851834	141	ENSORLG00000003560,ENSORLG00000020941,ENSORLG00000021199	10, 25, 50, 100	pDEL.9	MIR365B	ENSORLG00000021199	microRNA 365b	15075	rab11fip4b	ENSORLG00000003560	RAB11 family interacting protein 4 (class II) b	59679	[none]	[none]	[none]	[none]	[none]	yes
pCONDEL.11	chr1	9852144	9852211	67	ENSORLG00000003560,ENSORLG00000020941,ENSORLG00000021199	10, 25	pDEL.9	MIR365B	ENSORLG00000021199	microRNA 365b	15526	rab11fip4b	ENSORLG00000003560	RAB11 family interacting protein 4 (class II) b	59302	[none]	[none]	[none]	[none]	[none]	-
pCONDEL.12	chr1	10040468	10040540	72	ENSORLG00000003566,ENSORLG00000003578,ENSORLG00000003625,ENSORLG00000003680,ENSORLG00000003690,ENSORLG00000021969,ENSORLG00000023663,ENSORLG00000028826	10	pDEL.10	[no name]	ENSORLG00000023503	[no description]	48412	[no name]	ENSORLG00000028826	paralemmin-3-like	159	[none]	ENSORLT00000031110,ENSORLT00000031814,ENSORLT00000040842	[none]	[none]	[none]	-
pCONDEL.13	chr1	10329094	10329197	103	ENSORLG00000003734,ENSORLG00000003769,ENSORLG00000003776,ENSORLG00000028289	10, 25, 50, 100	pDEL.11	[no name]	ENSORLG00000003776	T-cell acute lymphocytic leukemia protein 1 homolog	5267	[no name]	ENSORLG00000003779	forkhead box protein D1-like	22653	[none]	[none]	[none]	[none]	[none]	-
pCONDEL.14	chr1	11070459	11070525	66	ENSORLG00000023948	10, 25, 50, 100	pDEL.12	pde6ha	ENSORLG00000028008	phosphodiesterase 6H, cGMP-specific, cone, gamma, paralog a	775	[no name]	ENSORLG00000004311	endoplasmic reticulum protein 27	6033	ENSORLT00000034072,ENSORLT00000041484	[none]	[none]	ENSORLT00000034072,ENSORLT00000041484	[none]	yes
pCONDEL.15	chr1	11070602	11070720	118	ENSORLG00000023948	10, 25, 50, 100	pDEL.12	pde6ha	ENSORLG00000028008	phosphodiesterase 6H, cGMP-specific, cone, gamma, paralog a	918	[no name]	ENSORLG00000004311	endoplasmic reticulum protein 27	5838	ENSORLT00000034072,ENSORLT00000041484	[none]	[none]	ENSORLT00000034072,ENSORLT00000041484	[none]	yes
pCONDEL.16	chr1	12966737	12966802	65	ENSORLG00000026303	25	pDEL.13	fam114a1	ENSORLG00000005420	family with sequence similarity 114 member A1	32682	klhl5	ENSORLG00000005462	kelch-like family member 5	6723	[none]	[none]	[none]	[none]	[none]	-
pCONDEL.17	chr1	12969877	12969956	79	ENSORLG00000026303	10	pDEL.13	fam114a1	ENSORLG00000005420	family with sequence similarity 114 member A1	35822	klhl5	ENSORLG00000005462	kelch-like family member 5	3569	[none]	[none]	[none]	[none]	[none]	-
pCONDEL.18	chr1	13000109	13000166	57	ENSORLG00000005532,ENSORLG00000005576,ENSORLG00000005590,ENSORLG00000005609,ENSORLG00000005642,ENSORLG00000005676,ENSORLG00000005685,ENSORLG00000005692,ENSORLG00000005701,ENSORLG00000022544,ENSORLG00000024872,ENSORLG00000026303	50	pDEL.14	klhl5	ENSORLG00000005462	kelch-like family member 5	26585	wdr19	ENSORLG00000005532	WD repeat domain 19	4039	[none]	[none]	[none]	[none]	[none]	-
pCONDEL.19	chr1	13296236	13296286	50	ENSORLG00000005794,ENSORLG00000027284,ENSORLG00000027398	50	pDEL.15	slit2	ENSORLG00000005750	slit homolog 2 (Drosophila)	16381	[no name]	ENSORLG00000029006	[no description]	14318	[none]	[none]	[none]	[none]	[none]	-
pCONDEL.20	chr1	13986764	13986874	110	ENSORLG00000023982	10	pDEL.16	ugt8	ENSORLG00000005985	UDP glycosyltransferase 8	2885	[no name]	ENSORLG00000023982	[no description]	7940	[none]	[none]	[none]	ENSORLT00000007527	[none]	-
pCONDEL.21	chr1	14130468	14130560	92	ENSORLG00000005951,ENSORLG00000005985,ENSORLG00000006029,ENSORLG00000006053,ENSORLG00000022161,ENSORLG00000023982	10, 25, 50	pDEL.17	ndst3	ENSORLG00000006029	N-deacetylase/N-sulfotransferase (heparan glucosaminyl) 3	37600	prss12	ENSORLG00000022161	serine protease 12	43084	[none]	[none]	[none]	ENSORLT00000007581	[none]	yes
pCONDEL.22	chr1	14445801	14445888	87	ENSORLG00000024732	10, 25, 50, 100	pDEL.18	ctnna2	ENSORLG00000026159	catenin (cadherin-associated protein), alpha 2	74767	lrrtm1	ENSORLG00000024732	leucine rich repeat transmembrane neuronal 1	86066	[none]	[none]	[none]	ENSORLT00000030378,ENSORLT00000033865,ENSORLT00000044231	[none]	-
pCONDEL.23	chr1	15231174	15231244	70	ENSORLG00000006207	10	pDEL.19	odam	ENSORLG00000006190	odontogenic, ameloblast associated	5388	sparcl1	ENSORLG00000006207	SPARC-like protein 1	10871	[none]	[none]	[none]	[none]	[none]	-
pCONDEL.24	chr1	15714247	15714348	101	ENSORLG00000006592	100	pDEL.20	[no name]	ENSORLG00000027879	[no description]	106451	tet2	ENSORLG00000022090	tet methylcytosine dioxygenase 2	69919	[none]	[none]	[none]	ENSORLT00000008129,ENSORLT00000038864	[none]	-
pCONDEL.25	chr1	16009520	16009592	72	ENSORLG00000006742,ENSORLG00000006773,ENSORLG00000006785,ENSORLG00000006836,ENSORLG00000006861,ENSORLG00000006891,ENSORLG00000006924,ENSORLG00000030047	10	pDEL.21	aimp1a	ENSORLG00000006773	aminoacyl tRNA synthetase complex interacting multifunctional protein 1a	12802	dkk2	ENSORLG00000006785	dickkopf WNT signaling pathway inhibitor 2	35193	[none]	[none]	[none]	[none]	[none]	-
pCONDEL.26	chr1	17827346	17827398	52	ENSORLG00000020063,ENSORLG00000029712	10	pDEL.22	[no name]	ENSORLG00000030620	[no description]	4920	inpp4b	ENSORLG00000029712	inositol polyphosphate-4-phosphatase type II B	148599	ENSORLT00000029233,ENSORLT00000044799	[none]	[none]	ENSORLT00000029233,ENSORLT00000044799	[none]	-
pCONDEL.27	chr1	18071602	18071705	103	ENSORLG00000021998,ENSORLG00000022639,ENSORLG00000023758,ENSORLG00000024662,ENSORLG00000025584,ENSORLG00000029712	10, 25, 50	pDEL.23	5S_rRNA	ENSORLG00000023130	5S ribosomal RNA	22862	gab1	ENSORLG00000022639	GRB2-associated binding protein 1	84393	[none]	[none]	[none]	[none]	[none]	-
pCONDEL.28	chr1	18072208	18072316	108	ENSORLG00000021998,ENSORLG00000022639,ENSORLG00000023758,ENSORLG00000024662,ENSORLG00000025584,ENSORLG00000029712	10	pDEL.23	5S_rRNA	ENSORLG00000023130	5S ribosomal RNA	23468	gab1	ENSORLG00000022639	GRB2-associated binding protein 1	83782	[none]	[none]	[none]	[none]	[none]	-
pCONDEL.29	chr1	18073529	18073594	65	ENSORLG00000021998,ENSORLG00000022639,ENSORLG00000023758,ENSORLG00000024662,ENSORLG00000025584,ENSORLG00000029712	10	pDEL.23	5S_rRNA	ENSORLG00000023130	5S ribosomal RNA	24789	gab1	ENSORLG00000022639	GRB2-associated binding protein 1	82504	[none]	[none]	[none]	[none]	[none]	-
pCONDEL.30	chr1	18080654	18080892	238	ENSORLG00000021998,ENSORLG00000022639,ENSORLG00000023758,ENSORLG00000024662,ENSORLG00000025584,ENSORLG00000029712	10, 25, 50, 100	pDEL.23	5S_rRNA	ENSORLG00000023130	5S ribosomal RNA	31914	gab1	ENSORLG00000022639	GRB2-associated binding protein 1	75206	[none]	[none]	[none]	[none]	[none]	-
pCONDEL.31	chr1	18424794	18424855	61	ENSORLG00000007341,ENSORLG00000007377,ENSORLG00000007396,ENSORLG00000024158	10	pDEL.24	mmaa	ENSORLG00000007383	metabolism of cobalamin associated A	47714	znf827	ENSORLG00000007396	zinc finger protein 827	45989	[none]	[none]	[none]	ENSORLT00000009271,ENSORLT00000033602	[none]	-
pCONDEL.32	chr1	18768659	18768716	57	ENSORLG00000007423,ENSORLG00000007437,ENSORLG00000007452,ENSORLG00000007520	10	pDEL.25	arhgap10	ENSORLG00000007520	Rho GTPase activating protein 10	20656	nr3c2	ENSORLG00000007530	nuclear receptor subfamily 3 group C member 2	115095	[none]	[none]	[none]	ENSORLT00000009432	[none]	-
pCONDEL.33	chr1	18885426	18885478	52	ENSORLG00000007423,ENSORLG00000007437,ENSORLG00000007452,ENSORLG00000007520,ENSORLG00000007530	10	pDEL.26	nr3c2	ENSORLG00000007530	nuclear receptor subfamily 3 group C member 2	1616	[no name]	ENSORLG00000027301	[no description]	52960	[none]	[none]	[none]	ENSORLT00000009439	[none]	-
pCONDEL.34	chr1	19207510	19207582	72	ENSORLG00000007642,ENSORLG00000007652,ENSORLG00000007681,ENSORLG00000007706,ENSORLG00000007717,ENSORLG00000007740,ENSORLG00000007745,ENSORLG00000021696,ENSORLG00000022092	10	pDEL.27	fam160a1a	ENSORLG00000007717	family with sequence similarity 160 member A1a	10785	dctpp1	ENSORLG00000007745	dCTP pyrophosphatase 1	20333	[none]	[none]	[none]	ENSORLT00000009666	[none]	-
pCONDEL.35	chr1	19276404	19276486	82	ENSORLG00000021696	10	pDEL.28	gatb	ENSORLG00000007740	glutamyl-tRNA(Gln) amidotransferase, subunit B	48470	[no name]	ENSORLG00000029044	[no description]	11734	[none]	[none]	[none]	[none]	[none]	-
pCONDEL.36	chr1	19437171	19437235	64	ENSORLG00000007762,ENSORLG00000007766,ENSORLG00000007775,ENSORLG00000007789,ENSORLG00000007809,ENSORLG00000007818,ENSORLG00000007835,ENSORLG00000007844,ENSORLG00000022879,ENSORLG00000025294,ENSORLG00000028643	25, 50	pDEL.29	[no name]	ENSORLG00000028643	[no description]	28072	fbxw7	ENSORLG00000007762	F-box and WD repeat domain containing 7	43644	[none]	[none]	[none]	ENSORLT00000028925	[none]	-
pCONDEL.37	chr1	20219780	20219833	53	ENSORLG00000008141	50	pDEL.30	[no name]	ENSORLG00000029093	[no description]	116508	5S_rRNA	ENSORLG00000024808	5S ribosomal RNA	34178	[none]	[none]	[none]	[none]	[none]	-
pCONDEL.38	chr1	20226829	20226893	64	ENSORLG00000008141	10	pDEL.30	[no name]	ENSORLG00000029093	[no description]	123557	5S_rRNA	ENSORLG00000024808	5S ribosomal RNA	27118	[none]	[none]	[none]	[none]	[none]	-
pCONDEL.39	chr1	20261699	20261850	151	ENSORLG00000008141	10, 25, 50, 100	pDEL.30	5S_rRNA	ENSORLG00000024808	5S ribosomal RNA	7689	fat1a	ENSORLG00000008138	FAT atypical cadherin 1a	41429	[none]	[none]	[none]	[none]	[none]	-
pCONDEL.40	chr1	20310232	20310301	69	ENSORLG00000008141	100	pDEL.31	fat1a	ENSORLG00000008138	FAT atypical cadherin 1a	6954	mtnr1aa	ENSORLG00000008141	melatonin receptor 1A a	80961	[none]	[none]	[none]	ENSORLT00000010220,ENSORLT00000027633,ENSORLT00000028723,ENSORLT00000043646,ENSORLT00000046920	[none]	[false positive hit]
pCONDEL.41	chr1	20334697	20334761	64	ENSORLG00000008141	10, 50	pDEL.32	fat1a	ENSORLG00000008138	FAT atypical cadherin 1a	31419	mtnr1aa	ENSORLG00000008141	melatonin receptor 1A a	56501	[none]	[none]	[none]	ENSORLT00000010220,ENSORLT00000027633,ENSORLT00000028723,ENSORLT00000043646,ENSORLT00000046920	[none]	-
pCONDEL.42	chr1	21188812	21188876	64	ENSORLG00000008705	10	pDEL.33	cacng3a	ENSORLG00000008646	calcium channel, voltage-dependent, gamma subunit 3a	4050	prkcba	ENSORLG00000008705	protein kinase C, beta a	31020	[none]	[none]	[none]	ENSORLT00000010931	[none]	-
pCONDEL.43	chr1	21665837	21665894	57	ENSORLG00000008999	10	pDEL.34	[no name]	ENSORLG00000024037	[no description]	197602	sdk1a	ENSORLG00000008999	sidekick cell adhesion molecule 1a	90381	[none]	[none]	[none]	[none]	[none]	-
pCONDEL.44	chr1	21712314	21712368	54	ENSORLG00000008999	10	pDEL.35	[no name]	ENSORLG00000024037	[no description]	244079	sdk1a	ENSORLG00000008999	sidekick cell adhesion molecule 1a	43907	[none]	[none]	[none]	[none]	[none]	-
pCONDEL.45	chr1	21764783	21764857	74	ENSORLG00000008999	10	pDEL.36	sdk1a	ENSORLG00000008999	sidekick cell adhesion molecule 1a	8509	[no name]	ENSORLG00000030128	[no description]	186084	[none]	[none]	[none]	ENSORLT00000011290	[none]	-
pCONDEL.46	chr1	21774116	21774195	79	ENSORLG00000008999,ENSORLG00000030128	10	pDEL.37	sdk1a	ENSORLG00000008999	sidekick cell adhesion molecule 1a	17842	[no name]	ENSORLG00000030128	[no description]	176746	[none]	[none]	[none]	ENSORLT00000011290	[none]	-
pCONDEL.47	chr1	21901757	21901888	131	ENSORLG00000008999,ENSORLG00000009014,ENSORLG00000030128	10, 25, 50, 100	pDEL.38	sdk1a	ENSORLG00000008999	sidekick cell adhesion molecule 1a	145483	[no name]	ENSORLG00000030128	[no description]	49053	[none]	[none]	[none]	ENSORLT00000011290	[none]	-
pCONDEL.48	chr1	22195016	22195083	67	ENSORLG00000009184	10	pDEL.39	[no name]	ENSORLG00000027721	[no description]	56897	grin2ab	ENSORLG00000009184	glutamate receptor, ionotropic, N-methyl D-aspartate 2A, b	96918	[none]	[none]	[none]	ENSORLT00000011525,ENSORLT00000040618	[none]	yes
pCONDEL.49	chr1	22229768	22229898	130	ENSORLG00000009184,ENSORLG00000009235,ENSORLG00000030000	10, 25, 50, 100	pDEL.40	[no name]	ENSORLG00000027721	[no description]	91649	grin2ab	ENSORLG00000009184	glutamate receptor, ionotropic, N-methyl D-aspartate 2A, b	62103	[none]	[none]	[none]	ENSORLT00000011525,ENSORLT00000040618	[none]	-
pCONDEL.50	chr1	23859082	23859152	70	ENSORLG00000022912	10, 25, 50	pDEL.41	[no name]	ENSORLG00000022912	[no description]	50054	[no name]	ENSORLG00000029602	[no description]	14484	[none]	[none]	[none]	[none]	[none]	yes
pCONDEL.51	chr1	29376198	29376314	116	ENSORLG00000012711	10, 25, 50, 100	pDEL.42	LBX1	ENSORLG00000012711	ladybird homeobox 1	36336	slc2a15b	ENSORLG00000012848	solute carrier family 2, facilitated glucose transporter member 9-like	12121	[none]	[none]	[none]	[none]	[none]	-
pCONDEL.52	chr1	29508754	29508970	216	ENSORLG00000012694,ENSORLG00000012705,ENSORLG00000012711,ENSORLG00000012848,ENSORLG00000012857,ENSORLG00000012875,ENSORLG00000012900,ENSORLG00000012918,ENSORLG00000012986,ENSORLG00000012995,ENSORLG00000024513,ENSORLG00000024654,ENSORLG00000027280	10, 25, 50, 100	pDEL.43	cnnm2b	ENSORLG00000012918	cyclin and CBS domain divalent metal cation transport mediator 2b	24355	[no name]	ENSORLG00000024276	[no description]	106605	[none]	[none]	[none]	ENSORLT00000016188,ENSORLT00000016189,ENSORLT00000028305	[none]	-
pCONDEL.53	chr10	7834107	7834167	60	ENSORLG00000000747	50	pDEL.44	[no name]	ENSORLG00000027302	[no description]	60533	[no name]	ENSORLG00000023546	[no description]	40136	[none]	[none]	[none]	[none]	[none]	yes
pCONDEL.54	chr10	8191532	8191608	76	ENSORLG00000000812,ENSORLG00000000842,ENSORLG00000000859,ENSORLG00000025486,ENSORLG00000025727	10	pDEL.45	enox2	ENSORLG00000000747	ecto-NOX disulfide-thiol exchanger 2	217909	si:ch211-221f10.2	ENSORLG00000000781	si:ch211-221f10.2	8999	[none]	[none]	[none]	[none]	[none]	-
pCONDEL.55	chr10	8336962	8337016	54	ENSORLG00000000799,ENSORLG00000000812,ENSORLG00000000842,ENSORLG00000000859,ENSORLG00000025486,ENSORLG00000025727	10	pDEL.46	gla	ENSORLG00000000859	galactosidase, alpha	3878	glra4a	ENSORLG00000000871	glycine receptor, alpha 4a	100023	[none]	[none]	[none]	[none]	[none]	-
pCONDEL.56	chr10	8454677	8454736	59	ENSORLG00000000799,ENSORLG00000000812,ENSORLG00000000842,ENSORLG00000000859,ENSORLG00000000871,ENSORLG00000025486,ENSORLG00000025727	10, 50	pDEL.47	glra4a	ENSORLG00000000871	glycine receptor, alpha 4a	17639	diaph2	ENSORLG00000022410	diaphanous-related formin 2	109709	[none]	[none]	[none]	[none]	[none]	-
pCONDEL.57	chr10	9415354	9415432	78	ENSORLG00000000886,ENSORLG00000028773	10, 25, 50	pDEL.48	[no name]	ENSORLG00000029621	[no description]	4724	tnmd	ENSORLG00000028773	tenomodulin	111628	[none]	[none]	[none]	[none]	[none]	-
pCONDEL.58	chr10	12989205	12989297	92	ENSORLG00000025379	10, 25, 50, 100	pDEL.49	TSC22D3	ENSORLG00000025379	TSC22 domain family member 3	139599	[no name]	ENSORLG00000021952	[no description]	335996	[none]	[none]	[none]	[none]	[none]	-
pCONDEL.59	chr10	13473228	13473301	73	ENSORLG00000003051,ENSORLG00000003079	10, 25	pDEL.50	pcdh11	ENSORLG00000003051	protocadherin 11	89036	klhl4	ENSORLG00000003079	kelch-like family member 4	193204	[none]	[none]	[none]	ENSORLT00000003810	[none]	yes
pCONDEL.60	chr10	14371879	14371940	61	ENSORLG00000003880,ENSORLG00000003952,ENSORLG00000023914,ENSORLG00000024984,ENSORLG00000028566	10	pDEL.51	PPP2R2C (1 of many)	ENSORLG00000003880	protein phosphatase 2 regulatory subunit Bgamma	96245	[no name]	ENSORLG00000003952	T cell leukemia homeobox 3	19880	[none]	[none]	[none]	ENSORLT00000027134,ENSORLT00000036504	[none]	-
pCONDEL.61	chr10	15363499	15363601	102	ENSORLG00000028903,ENSORLG00000029888	10, 25	pDEL.52	Vault	ENSORLG00000021540	Vault RNA	921	fgf18a	ENSORLG00000029578	fibroblast growth factor 18a	36166	[none]	[none]	[none]	[none]	[none]	-
pCONDEL.62	chr10	15561226	15561294	68	ENSORLG00000004271,ENSORLG00000004346,ENSORLG00000004386,ENSORLG00000026594	10, 50	pDEL.53	etf1b	ENSORLG00000004308	eukaryotic translation termination factor 1b	132196	bicc2	ENSORLG00000004346	bicaudal C homolog 2	153080	[none]	[none]	[none]	ENSORLT00000005416,ENSORLT00000005417	[none]	-
pCONDEL.63	chr10	15561448	15561607	159	ENSORLG00000004271,ENSORLG00000004308,ENSORLG00000004346,ENSORLG00000004386,ENSORLG00000026594,ENSORLG00000029578	10, 25, 50, 100	pDEL.53	etf1b	ENSORLG00000004308	eukaryotic translation termination factor 1b	132418	bicc2	ENSORLG00000004346	bicaudal C homolog 2	152767	ENSORLT00000005416,ENSORLT00000005417	[none]	[none]	ENSORLT00000005416,ENSORLT00000005417	[none]	yes
pCONDEL.64	chr10	15561764	15561828	64	ENSORLG00000004271,ENSORLG00000004308,ENSORLG00000004346,ENSORLG00000004386,ENSORLG00000026594,ENSORLG00000029578	50	pDEL.53	etf1b	ENSORLG00000004308	eukaryotic translation termination factor 1b	132734	bicc2	ENSORLG00000004346	bicaudal C homolog 2	152546	[none]	[none]	[none]	ENSORLT00000005416,ENSORLT00000005417	[none]	-
pCONDEL.65	chr10	15584403	15584465	62	ENSORLG00000004271,ENSORLG00000004386	10	pDEL.53	etf1b	ENSORLG00000004308	eukaryotic translation termination factor 1b	155373	bicc2	ENSORLG00000004346	bicaudal C homolog 2	129909	[none]	[none]	[none]	ENSORLT00000005416,ENSORLT00000005417	[none]	-
pCONDEL.66	chr10	15592029	15592116	87	ENSORLG00000029578	10, 25	pDEL.54	etf1b	ENSORLG00000004308	eukaryotic translation termination factor 1b	162999	bicc2	ENSORLG00000004346	bicaudal C homolog 2	122258	[none]	[none]	[none]	ENSORLT00000005416,ENSORLT00000005417	[none]	-
pCONDEL.67	chr10	15608090	15608177	87	ENSORLG00000004346,ENSORLG00000026594	10, 25	pDEL.55	etf1b	ENSORLG00000004308	eukaryotic translation termination factor 1b	179060	bicc2	ENSORLG00000004346	bicaudal C homolog 2	106197	[none]	[none]	[none]	ENSORLT00000005416,ENSORLT00000005417	[none]	-
pCONDEL.68	chr10	15853824	15853923	99	ENSORLG00000004469,ENSORLG00000004474,ENSORLG00000004496,ENSORLG00000004513,ENSORLG00000004666,ENSORLG00000004720,ENSORLG00000004742,ENSORLG00000004754,ENSORLG00000004771,ENSORLG00000022951,ENSORLG00000023861,ENSORLG00000024232,ENSORLG00000026957,ENSORLG00000030421	10, 50	pDEL.56	frmpd1b	ENSORLG00000030421	FERM and PDZ domain containing 1b	2696	tomm5	ENSORLG00000024232	translocase of outer mitochondrial membrane 5 homolog (yeast)	4461	[none]	[none]	[none]	[none]	[none]	-
pCONDEL.69	chr10	16352179	16352247	68	ENSORLG00000004786,ENSORLG00000004849,ENSORLG00000004891,ENSORLG00000004913,ENSORLG00000004942,ENSORLG00000004975,ENSORLG00000004988,ENSORLG00000005005,ENSORLG00000005028,ENSORLG00000005059,ENSORLG00000021892,ENSORLG00000021925,ENSORLG00000023680,ENSORLG00000025705,ENSORLG00000026431,ENSORLG00000027042,ENSORLG00000030317	10	pDEL.57	ndst1a	ENSORLG00000004942	N-deacetylase/N-sulfotransferase (heparan glucosaminyl) 1a	659	rbm22	ENSORLG00000004975	RNA binding motif protein 22	35978	[none]	[none]	[none]	[none]	[none]	-
pCONDEL.70	chr10	16354002	16354137	135	ENSORLG00000004786,ENSORLG00000004849,ENSORLG00000004891,ENSORLG00000004913,ENSORLG00000004942,ENSORLG00000004975,ENSORLG00000004988,ENSORLG00000005005,ENSORLG00000005028,ENSORLG00000005059,ENSORLG00000021892,ENSORLG00000021925,ENSORLG00000023680,ENSORLG00000025705,ENSORLG00000026431,ENSORLG00000027042,ENSORLG00000030317	10	pDEL.57	ndst1a	ENSORLG00000004942	N-deacetylase/N-sulfotransferase (heparan glucosaminyl) 1a	2482	rbm22	ENSORLG00000004975	RNA binding motif protein 22	34088	[none]	[none]	[none]	[none]	[none]	-
pCONDEL.71	chr10	16371112	16371270	158	ENSORLG00000004786,ENSORLG00000004849,ENSORLG00000004891,ENSORLG00000004913,ENSORLG00000004942,ENSORLG00000004975,ENSORLG00000004988,ENSORLG00000005005,ENSORLG00000005028,ENSORLG00000005059,ENSORLG00000021892,ENSORLG00000021925,ENSORLG00000023680,ENSORLG00000025705,ENSORLG00000026431,ENSORLG00000027042,ENSORLG00000030317	10, 25, 50, 100	pDEL.58	ndst1a	ENSORLG00000004942	N-deacetylase/N-sulfotransferase (heparan glucosaminyl) 1a	19592	rbm22	ENSORLG00000004975	RNA binding motif protein 22	16955	[none]	[none]	[none]	[none]	[none]	-
pCONDEL.72	chr10	16427034	16427130	96	ENSORLG00000004786,ENSORLG00000004849,ENSORLG00000004891,ENSORLG00000004913,ENSORLG00000004942,ENSORLG00000004975,ENSORLG00000004988,ENSORLG00000005005,ENSORLG00000005028,ENSORLG00000005059,ENSORLG00000021892,ENSORLG00000021925,ENSORLG00000023680,ENSORLG00000025705,ENSORLG00000026431,ENSORLG00000027042,ENSORLG00000027853,ENSORLG00000030317	10	pDEL.59	arl3l2	ENSORLG00000005005	ADP ribosylation factor like GTPase 3, like 2	2647	rgs14a	ENSORLG00000005028	regulator of G protein signaling 14a	5467	[none]	[none]	[none]	[none]	[none]	-
pCONDEL.73	chr10	16457139	16457265	126	ENSORLG00000004786,ENSORLG00000004849,ENSORLG00000004891,ENSORLG00000004913,ENSORLG00000004942,ENSORLG00000004975,ENSORLG00000004988,ENSORLG00000005005,ENSORLG00000005028,ENSORLG00000005059,ENSORLG00000021892,ENSORLG00000021925,ENSORLG00000023680,ENSORLG00000025705,ENSORLG00000026431,ENSORLG00000027853,ENSORLG00000030317	10, 25, 50, 100	pDEL.60	slc34a1a	ENSORLG00000005033	solute carrier family 34 member 1a	4264	adra2da	ENSORLG00000025705	adrenergic, alpha-2D-, receptor a	56551	ENSORLT00000006344,ENSORLT00000029511	[none]	[none]	ENSORLT00000006344,ENSORLT00000029511	[none]	yes
pCONDEL.74	chr10	16462739	16462864	125	ENSORLG00000004786,ENSORLG00000004849,ENSORLG00000004891,ENSORLG00000004913,ENSORLG00000004942,ENSORLG00000004975,ENSORLG00000004988,ENSORLG00000005005,ENSORLG00000005028,ENSORLG00000005059,ENSORLG00000021892,ENSORLG00000021925,ENSORLG00000023680,ENSORLG00000025705,ENSORLG00000026431,ENSORLG00000027853,ENSORLG00000030317	10, 25, 50, 100	pDEL.61	slc34a1a	ENSORLG00000005033	solute carrier family 34 member 1a	9864	adra2da	ENSORLG00000025705	adrenergic, alpha-2D-, receptor a	50952	ENSORLT00000006344,ENSORLT00000029511	[none]	[none]	ENSORLT00000006344,ENSORLT00000029511	[none]	yes
pCONDEL.75	chr10	16463104	16463500	396	ENSORLG00000004786,ENSORLG00000004849,ENSORLG00000004891,ENSORLG00000004913,ENSORLG00000004942,ENSORLG00000004975,ENSORLG00000004988,ENSORLG00000005005,ENSORLG00000005028,ENSORLG00000005059,ENSORLG00000021892,ENSORLG00000021925,ENSORLG00000023680,ENSORLG00000025705,ENSORLG00000026431,ENSORLG00000027853,ENSORLG00000030317	10, 25, 50, 100	pDEL.61	slc34a1a	ENSORLG00000005033	solute carrier family 34 member 1a	10229	adra2da	ENSORLG00000025705	adrenergic, alpha-2D-, receptor a	50316	ENSORLT00000006344,ENSORLT00000029511	[none]	[none]	ENSORLT00000006344,ENSORLT00000029511	[none]	yes
pCONDEL.76	chr10	16665649	16665746	97	ENSORLG00000005059,ENSORLG00000005069,ENSORLG00000005073,ENSORLG00000005083,ENSORLG00000005129,ENSORLG00000005162,ENSORLG00000021925,ENSORLG00000025705,ENSORLG00000027853	10, 25, 50	pDEL.62	[no name]	ENSORLG00000027853	A disintegrin and metalloproteinase with thrombospondin motifs 2	43879	[no name]	ENSORLG00000005069	[no description]	109842	[none]	[none]	[none]	ENSORLT00000030159,ENSORLT00000030856,ENSORLT00000032916	[none]	-
pCONDEL.77	chr10	16710291	16710371	80	ENSORLG00000005073	10, 25, 50	pDEL.63	[no name]	ENSORLG00000027853	A disintegrin and metalloproteinase with thrombospondin motifs 2	88521	[no name]	ENSORLG00000005069	[no description]	65217	[none]	[none]	[none]	ENSORLT00000030159,ENSORLT00000030856,ENSORLT00000032916	[none]	-
pCONDEL.78	chr10	16916550	16916652	102	ENSORLG00000005069,ENSORLG00000005073,ENSORLG00000005083,ENSORLG00000005129,ENSORLG00000005162,ENSORLG00000005198,ENSORLG00000005204,ENSORLG00000005253,ENSORLG00000005276,ENSORLG00000005291,ENSORLG00000005327,ENSORLG00000005343,ENSORLG00000005350,ENSORLG00000005374,ENSORLG00000022913	10	pDEL.64	tmem126a	ENSORLG00000005204	transmembrane protein 126A	1193	[no name]	ENSORLG00000024563	[no description]	75977	[none]	[none]	[none]	ENSORLT00000006630	[none]	-
pCONDEL.79	chr10	18657049	18657137	88	ENSORLG00000006464,ENSORLG00000006513,ENSORLG00000006521	10, 25, 50	pDEL.65	nlgn3a	ENSORLG00000006464	neuroligin 3a	106495	GRIA3 (1 of many)	ENSORLG00000006513	glutamate ionotropic receptor AMPA type subunit 3	62964	[none]	[none]	[none]	[none]	[none]	-
pCONDEL.80	chr10	18665033	18665125	92	ENSORLG00000006464,ENSORLG00000006513,ENSORLG00000006521	10, 50	pDEL.66	nlgn3a	ENSORLG00000006464	neuroligin 3a	114479	GRIA3 (1 of many)	ENSORLG00000006513	glutamate ionotropic receptor AMPA type subunit 3	54976	[none]	[none]	[none]	[none]	[none]	[false positive hit]
pCONDEL.81	chr10	18821248	18821305	57	ENSORLG00000006513,ENSORLG00000006521,ENSORLG00000006524,ENSORLG00000006528,ENSORLG00000006538,ENSORLG00000025935,ENSORLG00000026294,ENSORLG00000030460	10	pDEL.67	GRIA3 (1 of many)	ENSORLG00000006513	glutamate ionotropic receptor AMPA type subunit 3	101148	eda	ENSORLG00000006521	ectodysplasin A	34194	[none]	[none]	[none]	[none]	[none]	-
pCONDEL.82	chr10	18821361	18821441	80	ENSORLG00000006513,ENSORLG00000006521,ENSORLG00000006524,ENSORLG00000006528,ENSORLG00000006538,ENSORLG00000006547,ENSORLG00000006559,ENSORLG00000006569,ENSORLG00000025935,ENSORLG00000026294,ENSORLG00000030460	10	pDEL.67	GRIA3 (1 of many)	ENSORLG00000006513	glutamate ionotropic receptor AMPA type subunit 3	101261	eda	ENSORLG00000006521	ectodysplasin A	34058	[none]	[none]	[none]	[none]	[none]	-
pCONDEL.83	chr10	19204487	19204648	161	ENSORLG00000006616,ENSORLG00000006630,ENSORLG00000006647,ENSORLG00000006688	10, 25, 50, 100	pDEL.68	[no name]	ENSORLG00000024547	[no description]	38304	unc5a	ENSORLG00000006750	unc-5 netrin receptor A	152724	[none]	[none]	[none]	[none]	[none]	yes
pCONDEL.84	chr10	19281061	19281139	78	ENSORLG00000006599,ENSORLG00000006616,ENSORLG00000006630,ENSORLG00000006647,ENSORLG00000006666,ENSORLG00000006688,ENSORLG00000006750,ENSORLG00000022659,ENSORLG00000023492,ENSORLG00000027692	10	pDEL.69	[no name]	ENSORLG00000024547	[no description]	114878	unc5a	ENSORLG00000006750	unc-5 netrin receptor A	76233	[none]	[none]	[none]	[none]	[none]	yes
pCONDEL.85	chr10	19323893	19324015	122	ENSORLG00000006688,ENSORLG00000006750,ENSORLG00000023492,ENSORLG00000027692	10, 25, 50, 100	pDEL.70	[no name]	ENSORLG00000024547	[no description]	157710	unc5a	ENSORLG00000006750	unc-5 netrin receptor A	33357	[none]	[none]	[none]	[none]	[none]	-
pCONDEL.86	chr10	19378506	19378638	132	ENSORLG00000006750,ENSORLG00000006787,ENSORLG00000026832,ENSORLG00000028107	10	pDEL.71	unc5a	ENSORLG00000006750	unc-5 netrin receptor A	21135	pdlim7	ENSORLG00000006787	PDZ and LIM domain 7	169162	[none]	[none]	[none]	ENSORLT00000031026,ENSORLT00000038042	[none]	-
pCONDEL.87	chr10	19391521	19391608	87	ENSORLG00000006750,ENSORLG00000006787,ENSORLG00000006908,ENSORLG00000006932,ENSORLG00000026832,ENSORLG00000028107	10	pDEL.72	unc5a	ENSORLG00000006750	unc-5 netrin receptor A	34150	pdlim7	ENSORLG00000006787	PDZ and LIM domain 7	156192	[none]	[none]	[none]	ENSORLT00000031026,ENSORLT00000038042	[none]	-
pCONDEL.88	chr10	19467820	19467878	58	ENSORLG00000006750,ENSORLG00000006787,ENSORLG00000006908,ENSORLG00000006932,ENSORLG00000006965,ENSORLG00000006983,ENSORLG00000006999,ENSORLG00000026832,ENSORLG00000028107,ENSORLG00000028348	10, 50	pDEL.73	unc5a	ENSORLG00000006750	unc-5 netrin receptor A	110449	pdlim7	ENSORLG00000006787	PDZ and LIM domain 7	79922	[none]	[none]	[none]	ENSORLT00000008482,ENSORLT00000031026,ENSORLT00000038042	[none]	yes
pCONDEL.89	chr10	19476945	19477027	82	ENSORLG00000006750,ENSORLG00000006787,ENSORLG00000006908,ENSORLG00000006932,ENSORLG00000006965,ENSORLG00000006983,ENSORLG00000006999,ENSORLG00000026832,ENSORLG00000028107,ENSORLG00000028348	10	pDEL.74	unc5a	ENSORLG00000006750	unc-5 netrin receptor A	119574	pdlim7	ENSORLG00000006787	PDZ and LIM domain 7	70773	[none]	[none]	[none]	ENSORLT00000008482,ENSORLT00000031026,ENSORLT00000038042	[none]	-
pCONDEL.90	chr10	19832544	19832639	95	ENSORLG00000007007,ENSORLG00000007035,ENSORLG00000007058,ENSORLG00000007072,ENSORLG00000007117,ENSORLG00000007154,ENSORLG00000007191,ENSORLG00000007202,ENSORLG00000022255,ENSORLG00000024375,ENSORLG00000024802,ENSORLG00000026496	10, 25, 50, 100	pDEL.75	tspan17	ENSORLG00000007154	tetraspanin 17	29497	mchr2	ENSORLG00000022255	melanin-concentrating hormone receptor 2	14901	[none]	[none]	[none]	[none]	[none]	-
pCONDEL.91	chr10	19950605	19950671	66	ENSORLG00000022255	10	pDEL.76	lrrtm2	ENSORLG00000007202	leucine rich repeat transmembrane neuronal 2	23771	sncb	ENSORLG00000007216	synuclein, beta	368617	[none]	[none]	[none]	ENSORLT00000009023,ENSORLT00000009024	[none]	-
pCONDEL.92	chr10	19952492	19952585	93	ENSORLG00000007154,ENSORLG00000007191,ENSORLG00000007202,ENSORLG00000022255,ENSORLG00000026496	10, 25, 50, 100	pDEL.76	lrrtm2	ENSORLG00000007202	leucine rich repeat transmembrane neuronal 2	25658	sncb	ENSORLG00000007216	synuclein, beta	366703	[none]	[none]	[none]	ENSORLT00000009023,ENSORLT00000009024	[none]	-
pCONDEL.93	chr10	19964714	19964775	61	ENSORLG00000007154,ENSORLG00000007191,ENSORLG00000007202,ENSORLG00000022255,ENSORLG00000026496	10	pDEL.77	lrrtm2	ENSORLG00000007202	leucine rich repeat transmembrane neuronal 2	37880	sncb	ENSORLG00000007216	synuclein, beta	354513	[none]	[none]	[none]	[none]	[none]	-
pCONDEL.94	chr10	19964811	19964861	50	ENSORLG00000007154,ENSORLG00000007191,ENSORLG00000007202,ENSORLG00000026496	25	pDEL.77	lrrtm2	ENSORLG00000007202	leucine rich repeat transmembrane neuronal 2	37977	sncb	ENSORLG00000007216	synuclein, beta	354427	[none]	[none]	[none]	[none]	[none]	-
pCONDEL.95	chr10	20727851	20727901	50	ENSORLG00000007403,ENSORLG00000007413,ENSORLG00000007590,ENSORLG00000007636,ENSORLG00000007648,ENSORLG00000007667,ENSORLG00000007678,ENSORLG00000025412,ENSORLG00000028275	10	pDEL.78	il12ba	ENSORLG00000007477	interleukin 12Ba	32280	adrb2a	ENSORLG00000007484	adrenoceptor beta 2, surface a	27318	[none]	[none]	[none]	[none]	[none]	-
pCONDEL.96	chr10	21353312	21353433	121	ENSORLG00000007773,ENSORLG00000007842	10	pDEL.79	[no name]	ENSORLG00000025157	insulin-like	125001	TENM2	ENSORLG00000007963	teneurin transmembrane protein 2	371508	[none]	[none]	[none]	[none]	[none]	yes
pCONDEL.97	chr10	21583084	21583137	53	ENSORLG00000007963	10	pDEL.80	[no name]	ENSORLG00000025157	insulin-like	354773	TENM2	ENSORLG00000007963	teneurin transmembrane protein 2	141804	[none]	[none]	[none]	[none]	[none]	-
pCONDEL.98	chr10	21697538	21697599	61	ENSORLG00000007963	10	pDEL.81	[no name]	ENSORLG00000025157	insulin-like	469227	TENM2	ENSORLG00000007963	teneurin transmembrane protein 2	27342	[none]	[none]	[none]	[none]	[none]	-
pCONDEL.99	chr10	22284769	22284945	176	ENSORLG00000008220,ENSORLG00000008254,ENSORLG00000008272,ENSORLG00000008287,ENSORLG00000008324,ENSORLG00000008374	10, 25, 50, 100	pDEL.82	arhgef9b	ENSORLG00000008324	Cdc42 guanine nucleotide exchange factor (GEF) 9b	16114	tenm1	ENSORLG00000008374	teneurin transmembrane protein 1	184006	[none]	[none]	[none]	[none]	[none]	-
pCONDEL.100	chr10	22486349	22486399	50	ENSORLG00000008374,ENSORLG00000008388,ENSORLG00000008411,ENSORLG00000022209	10	pDEL.83	tenm1	ENSORLG00000008374	teneurin transmembrane protein 1	17399	sh2d1ab	ENSORLG00000022209	SH2 domain containing 1A duplicate b	134056	[none]	[none]	[none]	ENSORLT00000010519,ENSORLT00000010522,ENSORLT00000010524	[none]	-
pCONDEL.101	chr10	26542976	26543037	61	ENSORLG00000010016	10	pDEL.84	gpc4	ENSORLG00000009818	glypican 4	108173	gpc3	ENSORLG00000009822	glypican 3	41910	[none]	[none]	[none]	ENSORLT00000012325,ENSORLT00000035568	[none]	-
pCONDEL.102	chr10	26543124	26543174	50	ENSORLG00000010004,ENSORLG00000010016,ENSORLG00000021707,ENSORLG00000024701	50	pDEL.84	gpc4	ENSORLG00000009818	glypican 4	108321	gpc3	ENSORLG00000009822	glypican 3	41773	[none]	[none]	[none]	ENSORLT00000012325,ENSORLT00000035568	[none]	-
pCONDEL.103	chr10	26956136	26956320	184	ENSORLG00000010074,ENSORLG00000010166,ENSORLG00000010189,ENSORLG00000010227,ENSORLG00000010247,ENSORLG00000010257,ENSORLG00000010292,ENSORLG00000010305,ENSORLG00000010315,ENSORLG00000010321,ENSORLG00000010368,ENSORLG00000010380,ENSORLG00000022423,ENSORLG00000023607,ENSORLG00000025296,ENSORLG00000025422,ENSORLG00000028805	10, 50, 100	pDEL.85	cysltr1	ENSORLG00000010305	cysteinyl leukotriene receptor 1	19591	lpar4	ENSORLG00000010315	lysophosphatidic acid receptor 4	27639	[none]	[none]	[none]	[none]	[none]	-
pCONDEL.104	chr10	26956433	26956575	142	ENSORLG00000010074,ENSORLG00000010166,ENSORLG00000010189,ENSORLG00000010227,ENSORLG00000010247,ENSORLG00000010257,ENSORLG00000010292,ENSORLG00000010305,ENSORLG00000010315,ENSORLG00000010321,ENSORLG00000010368,ENSORLG00000010380,ENSORLG00000022423,ENSORLG00000023607,ENSORLG00000025296,ENSORLG00000025422,ENSORLG00000028805	10, 25, 50, 100	pDEL.85	cysltr1	ENSORLG00000010305	cysteinyl leukotriene receptor 1	19888	lpar4	ENSORLG00000010315	lysophosphatidic acid receptor 4	27384	[none]	[none]	[none]	[none]	[none]	-
pCONDEL.105	chr11	5878814	5878882	68	ENSORLG00000002231,ENSORLG00000002251,ENSORLG00000002255,ENSORLG00000002274,ENSORLG00000002300,ENSORLG00000028362	10	pDEL.86	OSBPL10	ENSORLG00000002274	oxysterol binding protein like 10	119625	STT3B (1 of many)	ENSORLG00000002300	STT3 oligosaccharyltransferase complex catalytic subunit B	35145	[none]	[none]	[none]	ENSORLT00000002850,ENSORLT00000042942	[none]	-
pCONDEL.106	chr11	5897842	5897972	130	ENSORLG00000002231,ENSORLG00000002251,ENSORLG00000002255,ENSORLG00000002274,ENSORLG00000002300,ENSORLG00000028362	10, 25, 50, 100	pDEL.87	OSBPL10	ENSORLG00000002274	oxysterol binding protein like 10	138653	STT3B (1 of many)	ENSORLG00000002300	STT3 oligosaccharyltransferase complex catalytic subunit B	16055	[none]	[none]	[none]	ENSORLT00000002850,ENSORLT00000042942	[none]	-
pCONDEL.107	chr11	5898928	5899012	84	ENSORLG00000002231,ENSORLG00000002251,ENSORLG00000002255,ENSORLG00000002274,ENSORLG00000002300,ENSORLG00000028362	10, 25, 50	pDEL.87	OSBPL10	ENSORLG00000002274	oxysterol binding protein like 10	139739	STT3B (1 of many)	ENSORLG00000002300	STT3 oligosaccharyltransferase complex catalytic subunit B	15015	[none]	[none]	[none]	ENSORLT00000002850,ENSORLT00000042942	[none]	-
pCONDEL.108	chr11	6199246	6199333	87	ENSORLG00000002306	10, 25, 50	pDEL.88	[no name]	ENSORLG00000023596	[no description]	16467	RBMS3 (1 of many)	ENSORLG00000002306	RNA binding motif single stranded interacting protein 3	148009	[none]	[none]	[none]	ENSORLT00000036463,ENSORLT00000039377	[none]	-
pCONDEL.109	chr11	6256349	6256401	52	ENSORLG00000002306	10	pDEL.89	[no name]	ENSORLG00000023596	[no description]	73570	RBMS3 (1 of many)	ENSORLG00000002306	RNA binding motif single stranded interacting protein 3	90941	[none]	[none]	[none]	ENSORLT00000036463	[none]	-
pCONDEL.110	chr11	6266078	6266147	69	ENSORLG00000002306	100	pDEL.90	[no name]	ENSORLG00000023596	[no description]	83299	RBMS3 (1 of many)	ENSORLG00000002306	RNA binding motif single stranded interacting protein 3	81195	[none]	[none]	[none]	ENSORLT00000036463	[none]	-
pCONDEL.111	chr11	6266366	6266443	77	ENSORLG00000002306,ENSORLG00000002320,ENSORLG00000002385	10	pDEL.90	[no name]	ENSORLG00000023596	[no description]	83587	RBMS3 (1 of many)	ENSORLG00000002306	RNA binding motif single stranded interacting protein 3	80899	[none]	[none]	[none]	ENSORLT00000036463	[none]	-
pCONDEL.112	chr11	6305115	6305209	94	ENSORLG00000002306,ENSORLG00000002320,ENSORLG00000002385,ENSORLG00000022589	10, 25, 50, 100	pDEL.91	[no name]	ENSORLG00000023596	[no description]	122336	RBMS3 (1 of many)	ENSORLG00000002306	RNA binding motif single stranded interacting protein 3	42133	[none]	[none]	[none]	ENSORLT00000036463	[none]	-
pCONDEL.113	chr11	6313104	6313195	91	ENSORLG00000002306,ENSORLG00000002320,ENSORLG00000002385,ENSORLG00000022589	10	pDEL.92	[no name]	ENSORLG00000023596	[no description]	130325	RBMS3 (1 of many)	ENSORLG00000002306	RNA binding motif single stranded interacting protein 3	34147	[none]	[none]	[none]	ENSORLT00000036463	[none]	-
pCONDEL.114	chr11	6313286	6313360	74	ENSORLG00000002306,ENSORLG00000002320,ENSORLG00000002385,ENSORLG00000022589	10, 25, 50	pDEL.92	[no name]	ENSORLG00000023596	[no description]	130507	RBMS3 (1 of many)	ENSORLG00000002306	RNA binding motif single stranded interacting protein 3	33982	[none]	[none]	[none]	ENSORLT00000036463	[none]	-
pCONDEL.115	chr11	6326474	6326555	81	ENSORLG00000002320,ENSORLG00000002385,ENSORLG00000022589	10, 25, 50	pDEL.93	[no name]	ENSORLG00000023596	[no description]	143695	RBMS3 (1 of many)	ENSORLG00000002306	RNA binding motif single stranded interacting protein 3	20787	[none]	[none]	[none]	ENSORLT00000036463	[none]	-
pCONDEL.116	chr11	6332536	6332682	146	ENSORLG00000002306,ENSORLG00000002320,ENSORLG00000002385,ENSORLG00000022589	10, 25, 50, 100	pDEL.94	[no name]	ENSORLG00000023596	[no description]	149757	RBMS3 (1 of many)	ENSORLG00000002306	RNA binding motif single stranded interacting protein 3	14660	[none]	[none]	[none]	ENSORLT00000036463	[none]	-
pCONDEL.117	chr11	6335956	6336018	62	ENSORLG00000002306,ENSORLG00000002320,ENSORLG00000002385,ENSORLG00000022589	25	pDEL.95	[no name]	ENSORLG00000023596	[no description]	153177	RBMS3 (1 of many)	ENSORLG00000002306	RNA binding motif single stranded interacting protein 3	11324	[none]	[none]	[none]	ENSORLT00000036463	[none]	-
pCONDEL.118	chr11	6387654	6387714	60	ENSORLG00000002306,ENSORLG00000002320,ENSORLG00000002385,ENSORLG00000022589	10, 25, 50	pDEL.96	RBMS3 (1 of many)	ENSORLG00000002306	RNA binding motif single stranded interacting protein 3	40313	eomesa	ENSORLG00000002320	eomesodermin homolog a	32459	[none]	[none]	[none]	[none]	[none]	-
pCONDEL.119	chr11	7540564	7540616	52	ENSORLG00000003228	10	pDEL.97	[no name]	ENSORLG00000003228	teashirt homolog 1	33933	csmd3a	ENSORLG00000003251	CUB and Sushi multiple domains 3a	529127	[none]	[none]	[none]	[none]	[none]	-
pCONDEL.120	chr11	7587587	7587638	51	ENSORLG00000003228	100	pDEL.98	[no name]	ENSORLG00000003228	teashirt homolog 1	80956	csmd3a	ENSORLG00000003251	CUB and Sushi multiple domains 3a	482105	[none]	[none]	[none]	[none]	[none]	-
pCONDEL.121	chr11	7702733	7702806	73	ENSORLG00000003228	10, 25, 50	pDEL.99	[no name]	ENSORLG00000003228	teashirt homolog 1	196102	csmd3a	ENSORLG00000003251	CUB and Sushi multiple domains 3a	366937	[none]	[none]	[none]	ENSORLT00000004048	[none]	-
pCONDEL.122	chr11	10569937	10570076	139	ENSORLG00000004542,ENSORLG00000004561,ENSORLG00000004642,ENSORLG00000004649	10, 25	pDEL.100	DYNC1I1	ENSORLG00000004516	dynein cytoplasmic 1 intermediate chain 1	74586	sem1	ENSORLG00000027365	SEM1 26S proteasome complex subunit	78889	[none]	[none]	[none]	[none]	[none]	yes
pCONDEL.123	chr11	10682581	10682669	88	ENSORLG00000004460,ENSORLG00000004516,ENSORLG00000004542,ENSORLG00000004561,ENSORLG00000004642,ENSORLG00000004649,ENSORLG00000004712,ENSORLG00000004727,ENSORLG00000004737,ENSORLG00000022191,ENSORLG00000027365	10, 50	pDEL.101	sem1	ENSORLG00000027365	SEM1 26S proteasome complex subunit	33617	dlx6a	ENSORLG00000004542	distal-less homeobox 6a	11129	[none]	[none]	[none]	[none]	[none]	-
pCONDEL.124	chr11	10752508	10752650	142	ENSORLG00000004727	10, 25, 50	pDEL.102	npy	ENSORLG00000004649	neuropeptide Y	4415	tra2a	ENSORLG00000022191	transformer 2 alpha homolog	25341	[none]	[none]	[none]	[none]	[none]	-
pCONDEL.125	chr11	11500308	11500421	113	ENSORLG00000004981,ENSORLG00000004987,ENSORLG00000005025,ENSORLG00000005034,ENSORLG00000005037,ENSORLG00000005043,ENSORLG00000005050,ENSORLG00000005067,ENSORLG00000005098,ENSORLG00000005107,ENSORLG00000005125,ENSORLG00000005131,ENSORLG00000005177,ENSORLG00000005186,ENSORLG00000023188,ENSORLG00000026145,ENSORLG00000027463,ENSORLG00000027867,ENSORLG00000029545,ENSORLG00000029551	10, 25, 50	pDEL.103	[no name]	ENSORLG00000005125	cyclic AMP-responsive element-binding protein 5	6144	tril	ENSORLG00000005131	TLR4 interactor with leucine-rich repeats	15249	[none]	[none]	[none]	ENSORLT00000006464	[none]	-
pCONDEL.126	chr11	11530476	11530531	55	ENSORLG00000005025,ENSORLG00000005034,ENSORLG00000005037,ENSORLG00000005043,ENSORLG00000005050,ENSORLG00000005067,ENSORLG00000005098,ENSORLG00000005107,ENSORLG00000005125,ENSORLG00000005131,ENSORLG00000005177,ENSORLG00000005186,ENSORLG00000023188,ENSORLG00000026145,ENSORLG00000027463,ENSORLG00000027867,ENSORLG00000029545,ENSORLG00000029551	10	pDEL.104	tril	ENSORLG00000005131	TLR4 interactor with leucine-rich repeats	14807	osbpl3a	ENSORLG00000005177	oxysterol binding protein-like 3a	1600	[none]	[none]	[none]	ENSORLT00000006529	[none]	-
pCONDEL.127	chr11	12579932	12580244	312	ENSORLG00000024462	10, 25, 50, 100	pDEL.105	adgrb2	ENSORLG00000024462	adhesion G protein-coupled receptor B2	184317	col9a2	ENSORLG00000005372	procollagen, type IX, alpha 2	334457	[none]	[none]	[none]	ENSORLT00000026892,ENSORLT00000026927,ENSORLT00000035354,ENSORLT00000036606,ENSORLT00000038562,ENSORLT00000045971,ENSORLT00000046837	[none]	-
pCONDEL.128	chr11	12781224	12781286	62	ENSORLG00000005372,ENSORLG00000005397	10	pDEL.106	adgrb2	ENSORLG00000024462	adhesion G protein-coupled receptor B2	385609	col9a2	ENSORLG00000005372	procollagen, type IX, alpha 2	133415	[none]	[none]	[none]	[none]	[none]	-
pCONDEL.129	chr11	12935406	12935463	57	ENSORLG00000005372,ENSORLG00000005397	10	pDEL.107	col9a2	ENSORLG00000005372	procollagen, type IX, alpha 2	20706	angpt2b	ENSORLG00000005397	angiopoietin 2b	12379	[none]	[none]	[none]	[none]	[none]	-
pCONDEL.130	chr11	13815895	13815967	72	ENSORLG00000023769	10	pDEL.108	cx30.9	ENSORLG00000005510	connexin 30.9	23062	smim12	ENSORLG00000023769	small integral membrane protein 12	3443	[none]	[none]	[none]	[none]	[none]	-
pCONDEL.131	chr11	15720372	15720450	78	ENSORLG00000006476	10	pDEL.109	[no name]	ENSORLG00000006476	retinoic acid receptor RXR-beta-A	45210	col11a2	ENSORLG00000006525	collagen, type XI, alpha 2	12836	[none]	[none]	[none]	[none]	[none]	-
pCONDEL.132	chr11	16607771	16607831	60	ENSORLG00000007050,ENSORLG00000007065	10, 25, 50	pDEL.110	atp1a3a	ENSORLG00000007036	ATPase Na+/K+ transporting subunit alpha 3a	32499	[no name]	ENSORLG00000007050	[no description]	66455	[none]	[none]	[none]	[none]	[none]	-
pCONDEL.133	chr11	21848627	21848677	50	ENSORLG00000011030	10	pDEL.111	ahdc1	ENSORLG00000026505	AT hook, DNA binding motif, containing 1	16772	yrk	ENSORLG00000011084	Yes-related kinase	4719	[none]	[none]	[none]	ENSORLT00000013904,ENSORLT00000013906	[none]	-
pCONDEL.134	chr11	22306541	22306622	81	ENSORLG00000011917,ENSORLG00000021041,ENSORLG00000021266	10, 25	pDEL.112	KCNQ4	ENSORLG00000012041	potassium voltage-gated channel subfamily Q member 4	8162	rab25a	ENSORLG00000012158	RAB25, member RAS oncogene family a	108602	[none]	[none]	[none]	ENSORLT00000015075,ENSORLT00000015077,ENSORLT00000015079,ENSORLT00000030617	[none]	-
pCONDEL.135	chr11	22344496	22344739	243	ENSORLG00000011917,ENSORLG00000011943,ENSORLG00000012000,ENSORLG00000012041,ENSORLG00000012158,ENSORLG00000021041,ENSORLG00000021266	10, 50, 100	pDEL.113	KCNQ4	ENSORLG00000012041	potassium voltage-gated channel subfamily Q member 4	46117	rab25a	ENSORLG00000012158	RAB25, member RAS oncogene family a	70485	[none]	[none]	[none]	ENSORLT00000015075,ENSORLT00000015077,ENSORLT00000015079,ENSORLT00000030617	[none]	-
pCONDEL.136	chr11	22344959	22345056	97	ENSORLG00000011917,ENSORLG00000011943,ENSORLG00000012000,ENSORLG00000012041,ENSORLG00000012158,ENSORLG00000021041,ENSORLG00000021266	10	pDEL.113	KCNQ4	ENSORLG00000012041	potassium voltage-gated channel subfamily Q member 4	46580	rab25a	ENSORLG00000012158	RAB25, member RAS oncogene family a	70168	[none]	[none]	[none]	ENSORLT00000015075,ENSORLT00000015077,ENSORLT00000015079,ENSORLT00000030617	[none]	-
pCONDEL.137	chr11	22384260	22384316	56	ENSORLG00000021041,ENSORLG00000021266	10, 50	pDEL.114	KCNQ4	ENSORLG00000012041	potassium voltage-gated channel subfamily Q member 4	85881	rab25a	ENSORLG00000012158	RAB25, member RAS oncogene family a	30908	[none]	[none]	[none]	ENSORLT00000015145	[none]	-
pCONDEL.138	chr11	22395519	22395579	60	ENSORLG00000012000,ENSORLG00000012041,ENSORLG00000012158	10	pDEL.115	KCNQ4	ENSORLG00000012041	potassium voltage-gated channel subfamily Q member 4	97140	rab25a	ENSORLG00000012158	RAB25, member RAS oncogene family a	19645	[none]	[none]	[none]	[none]	[none]	-
pCONDEL.139	chr11	22418089	22418185	96	ENSORLG00000011917,ENSORLG00000011943	10, 50	pDEL.116	rab25a	ENSORLG00000012158	RAB25, member RAS oncogene family a	2866	ZNF385D (1 of many)	ENSORLG00000012168	zinc finger protein 385D	5531	[none]	[none]	[none]	[none]	[none]	-
pCONDEL.140	chr11	22888265	22888393	128	ENSORLG00000012371	10, 25, 50, 100	pDEL.117	lratd2	ENSORLG00000012339	LRAT domain containing 2	29371	fam91a1	ENSORLG00000012371	family with sequence similarity 91 member A1	223	[none]	ENSORLT00000029771	[none]	[none]	[none]	yes
pCONDEL.141	chr11	22890800	22892136	1336	ENSORLG00000012371	10, 25, 50, 100	pDEL.117	klhl38a	ENSORLG00000012386	kelch-like family member 38a	615	spire1a	ENSORLG00000012450	spire-type actin nucleation factor 1a	31939	ENSORLT00000015502	[none]	[none]	ENSORLT00000015502	[none]	yes
pCONDEL.142	chr11	22892253	22892365	112	ENSORLG00000012371	10, 25, 50, 100	pDEL.117	klhl38a	ENSORLG00000012386	kelch-like family member 38a	2068	spire1a	ENSORLG00000012450	spire-type actin nucleation factor 1a	31710	ENSORLT00000015502	[none]	[none]	ENSORLT00000015502	[none]	yes
pCONDEL.143	chr11	22978114	22978182	68	ENSORLG00000012526	10	pDEL.118	ggcta	ENSORLG00000012505	gamma-glutamylcyclotransferase a	10332	ankib1a	ENSORLG00000012526	ankyrin repeat and IBR domain containing 1a	6393	[none]	[none]	[none]	ENSORLT00000015682,ENSORLT00000027241,ENSORLT00000037100	[none]	-
pCONDEL.144	chr11	23266044	23266101	57	ENSORLG00000012880	10	pDEL.119	gmnn	ENSORLG00000012834	geminin DNA replication inhibitor	52080	ripor2	ENSORLG00000012880	RHO family interacting cell polarization regulator 2	7338	[none]	[none]	[none]	ENSORLT00000016139,ENSORLT00000027363,ENSORLT00000044400	[none]	-
pCONDEL.145	chr11	23757272	23757358	86	ENSORLG00000013044	10	pDEL.120	[no name]	ENSORLG00000026293	[no description]	9901	pard6gb	ENSORLG00000029908	par-6 family cell polarity regulator gamma b	187701	[none]	[none]	[none]	ENSORLT00000016414,ENSORLT00000044358	[none]	-
pCONDEL.146	chr12	8461335	8461394	59	ENSORLG00000004609,ENSORLG00000004614,ENSORLG00000004637,ENSORLG00000004736,ENSORLG00000004772,ENSORLG00000004782,ENSORLG00000004853,ENSORLG00000004862,ENSORLG00000023491,ENSORLG00000024862,ENSORLG00000030222	10	pDEL.121	prune2	ENSORLG00000004782	prune homolog 2 with BCH domain	2661	[no name]	ENSORLG00000030222	[no description]	19484	[none]	[none]	[none]	ENSORLT00000006019,ENSORLT00000037006,ENSORLT00000040034	[none]	-
pCONDEL.147	chr12	11286797	11286854	57	ENSORLG00000006733	10	pDEL.122	[no name]	ENSORLG00000006733	[no description]	28404	ASTN2	ENSORLG00000006763	astrotactin 2	80613	[none]	[none]	[none]	[none]	[none]	-
pCONDEL.148	chr12	12700174	12700231	57	ENSORLG00000007316,ENSORLG00000007385,ENSORLG00000007406,ENSORLG00000007443,ENSORLG00000007468,ENSORLG00000007495,ENSORLG00000007502,ENSORLG00000022701	50	pDEL.123	tbx3a	ENSORLG00000007316	T-box transcription factor 3a	12571	tbx5a	ENSORLG00000022701	T-box transcription factor 5a	8662	[none]	[none]	[none]	[none]	[none]	-
pCONDEL.149	chr12	13957784	13957835	51	ENSORLG00000008689,ENSORLG00000008823	10, 25, 50, 100	pDEL.124	ggt1a	ENSORLG00000008649	gamma-glutamyl transferase 1a	3352	ggtl1a	ENSORLG00000008689	gamma-glutamyl transferase-like 1a	21683	[none]	[none]	[none]	ENSORLT00000010856,ENSORLT00000010907,ENSORLT00000043075	[none]	-
pCONDEL.150	chr12	13964839	13964901	62	ENSORLG00000008689,ENSORLG00000008823	10	pDEL.124	ggt1a	ENSORLG00000008649	gamma-glutamyl transferase 1a	10407	ggtl1a	ENSORLG00000008689	gamma-glutamyl transferase-like 1a	14617	ENSORLT00000010907	[none]	ENSORLT00000043075	ENSORLT00000010856,ENSORLT00000010907	[none]	-
pCONDEL.151	chr12	13965343	13965394	51	ENSORLG00000008689,ENSORLG00000008809,ENSORLG00000008823,ENSORLG00000008890,ENSORLG00000009000	10, 50	pDEL.124	ggt1a	ENSORLG00000008649	gamma-glutamyl transferase 1a	10911	ggtl1a	ENSORLG00000008689	gamma-glutamyl transferase-like 1a	14124	[none]	[none]	[none]	ENSORLT00000010856,ENSORLT00000010907	[none]	-
pCONDEL.152	chr12	14900545	14900595	50	ENSORLG00000009712	10	pDEL.125	rai14	ENSORLG00000009761	retinoic acid induced 14	58776	fgf10a	ENSORLG00000027985	fibroblast growth factor 10a	15868	[none]	[none]	[none]	[none]	[none]	-
pCONDEL.153	chr12	14910371	14910447	76	ENSORLG00000009712,ENSORLG00000009744,ENSORLG00000009761,ENSORLG00000009805,ENSORLG00000009927,ENSORLG00000024304,ENSORLG00000025096,ENSORLG00000025306,ENSORLG00000026279,ENSORLG00000026970,ENSORLG00000027985,ENSORLG00000028727,ENSORLG00000030498	10	pDEL.126	rai14	ENSORLG00000009761	retinoic acid induced 14	68602	fgf10a	ENSORLG00000027985	fibroblast growth factor 10a	6016	[none]	[none]	[none]	[none]	[none]	-
pCONDEL.154	chr12	14918123	14918219	96	ENSORLG00000009744,ENSORLG00000009761,ENSORLG00000009805,ENSORLG00000009927,ENSORLG00000024304,ENSORLG00000025096,ENSORLG00000025306,ENSORLG00000026279,ENSORLG00000026970,ENSORLG00000027985,ENSORLG00000030498	10	pDEL.127	fgf10a	ENSORLG00000027985	fibroblast growth factor 10a	1661	nnt	ENSORLG00000028727	nicotinamide nucleotide transhydrogenase	94507	[none]	[none]	[none]	ENSORLT00000038683	[none]	-
pCONDEL.155	chr12	14928999	14929072	73	ENSORLG00000009712,ENSORLG00000009744,ENSORLG00000009761,ENSORLG00000009805,ENSORLG00000009927,ENSORLG00000009940,ENSORLG00000024304,ENSORLG00000025096,ENSORLG00000025306,ENSORLG00000026279,ENSORLG00000026970,ENSORLG00000027985,ENSORLG00000028727,ENSORLG00000030498	10, 25, 50	pDEL.128	fgf10a	ENSORLG00000027985	fibroblast growth factor 10a	12537	nnt	ENSORLG00000028727	nicotinamide nucleotide transhydrogenase	83654	[none]	[none]	[none]	ENSORLT00000038683	[none]	-
pCONDEL.156	chr12	14929144	14929210	66	ENSORLG00000009712,ENSORLG00000009744,ENSORLG00000009761,ENSORLG00000009805,ENSORLG00000009927,ENSORLG00000009940,ENSORLG00000024304,ENSORLG00000025096,ENSORLG00000025306,ENSORLG00000026279,ENSORLG00000026970,ENSORLG00000027985,ENSORLG00000028727,ENSORLG00000030498	10	pDEL.128	fgf10a	ENSORLG00000027985	fibroblast growth factor 10a	12682	nnt	ENSORLG00000028727	nicotinamide nucleotide transhydrogenase	83516	[none]	[none]	[none]	ENSORLT00000038683	[none]	-
pCONDEL.157	chr12	15094614	15094686	72	ENSORLG00000009805,ENSORLG00000009927,ENSORLG00000009940,ENSORLG00000009953,ENSORLG00000009962,ENSORLG00000009966,ENSORLG00000025096,ENSORLG00000026970,ENSORLG00000027985	10	pDEL.129	si:ch211-243g18.2	ENSORLG00000009927	si:ch211-243g18.2	14195	ndufa8	ENSORLG00000009940	NADH:ubiquinone oxidoreductase subunit A8	32498	[none]	[none]	[none]	[none]	[none]	-
pCONDEL.158	chr12	15413060	15413145	85	ENSORLG00000010002,ENSORLG00000010018,ENSORLG00000010095,ENSORLG00000010105,ENSORLG00000022984,ENSORLG00000023074	10, 25, 50, 100	pDEL.130	GPR21	ENSORLG00000010105	G protein-coupled receptor 21	49880	strbp	ENSORLG00000010162	spermatid perinuclear RNA binding protein	59516	[none]	[none]	[none]	ENSORLT00000012743,ENSORLT00000031909,ENSORLT00000036525,ENSORLT00000047110	[none]	-
pCONDEL.159	chr12	15684275	15684351	76	ENSORLG00000010207,ENSORLG00000010220,ENSORLG00000010252,ENSORLG00000024432,ENSORLG00000024859,ENSORLG00000029662	10	pDEL.131	dbh	ENSORLG00000010252	dopamine beta-hydroxylase (dopamine beta-monooxygenase)	13631	fam163ba	ENSORLG00000029662	family with sequence similarity 163 member B, genome duplicate a	9708	[none]	[none]	[none]	[none]	[none]	-
pCONDEL.160	chr12	15698632	15698722	90	ENSORLG00000010207,ENSORLG00000010220,ENSORLG00000010252,ENSORLG00000024432,ENSORLG00000024859,ENSORLG00000029662	10	pDEL.132	fam163ba	ENSORLG00000029662	family with sequence similarity 163 member B, genome duplicate a	4574	swi5	ENSORLG00000025400	SWI5 homologous recombination repair protein	3730	[none]	[none]	ENSORLT00000028899	[none]	[none]	-
pCONDEL.161	chr12	15735593	15735650	57	ENSORLG00000010220,ENSORLG00000010252,ENSORLG00000024432,ENSORLG00000024859,ENSORLG00000029662	50	pDEL.133	[no name]	ENSORLG00000010319	lipocalin 2	5988	ambp	ENSORLG00000024990	alpha-1-microglobulin/bikunin precursor	2936	[none]	[none]	[none]	[none]	[none]	-
pCONDEL.162	chr12	19317162	19317262	100	ENSORLG00000011781	10, 25, 50, 100	pDEL.134	[no name]	ENSORLG00000011769	EPH receptor A5	84669	[no name]	ENSORLG00000025691	heat shock protein 30-like	22796	[none]	[none]	[none]	[none]	[none]	-
pCONDEL.163	chr12	19485872	19486010	138	ENSORLG00000011781,ENSORLG00000011885,ENSORLG00000011896,ENSORLG00000024143	10, 25, 50	pDEL.135	[no name]	ENSORLG00000026965	[no description]	25668	skor2	ENSORLG00000011851	SKI family transcriptional corepressor 2	46244	[none]	[none]	[none]	[none]	[none]	-
pCONDEL.164	chr12	19531526	19531615	89	ENSORLG00000011781,ENSORLG00000011885,ENSORLG00000011896,ENSORLG00000024143	10, 50, 100	pDEL.136	[no name]	ENSORLG00000026965	[no description]	71322	skor2	ENSORLG00000011851	SKI family transcriptional corepressor 2	639	[none]	[none]	[none]	[none]	[none]	-
pCONDEL.165	chr12	22157774	22157864	90	ENSORLG00000012131	10	pDEL.137	[no name]	ENSORLG00000024069	[no description]	60953	si:dkey-28o19.1	ENSORLG00000012131	si:dkey-28o19.1	88463	[none]	[none]	[none]	ENSORLT00000015177,ENSORLT00000027321	[none]	-
pCONDEL.166	chr12	29147832	29147932	100	ENSORLG00000015130	10, 25, 50, 100	pDEL.138	st8sia3	ENSORLG00000015106	ST8 alpha-N-acetyl-neuraminide alpha-2,8-sialyltransferase 3	172644	WDR7	ENSORLG00000015130	WD repeat domain 7	11063	[none]	[none]	[none]	ENSORLT00000018963,ENSORLT00000043128,ENSORLT00000044001	[none]	yes
pCONDEL.167	chr13	6439004	6439178	174	ENSORLG00000002644,ENSORLG00000002651,ENSORLG00000002690,ENSORLG00000002708,ENSORLG00000002738,ENSORLG00000002778,ENSORLG00000022863	10, 50, 100	pDEL.139	arhgap42b	ENSORLG00000002644	Rho GTPase activating protein 42b	93639	pgr	ENSORLG00000002651	progesterone receptor	21843	[none]	[none]	[none]	ENSORLT00000003296,ENSORLT00000003297,ENSORLT00000040614	[none]	-
pCONDEL.168	chr13	6515104	6515155	51	ENSORLG00000002644,ENSORLG00000002651,ENSORLG00000002708,ENSORLG00000022763	10	pDEL.140	yap1	ENSORLG00000002708	Yes-associated protein 1	25275	[no name]	ENSORLG00000022863	mastermind like transcriptional coactivator 2	65517	[none]	[none]	[none]	ENSORLT00000003378	[none]	-
pCONDEL.169	chr13	6542043	6542164	121	ENSORLG00000002644,ENSORLG00000002651,ENSORLG00000002690,ENSORLG00000002708,ENSORLG00000002738,ENSORLG00000002778,ENSORLG00000022763,ENSORLG00000022863	10	pDEL.141	yap1	ENSORLG00000002708	Yes-associated protein 1	52214	[no name]	ENSORLG00000022863	mastermind like transcriptional coactivator 2	38508	[none]	[none]	[none]	ENSORLT00000042609,ENSORLT00000043841	[none]	yes
pCONDEL.170	chr13	6573335	6573389	54	ENSORLG00000002738,ENSORLG00000002778,ENSORLG00000022763,ENSORLG00000022863	10	pDEL.142	yap1	ENSORLG00000002708	Yes-associated protein 1	83506	[no name]	ENSORLG00000022863	mastermind like transcriptional coactivator 2	7283	[none]	[none]	[none]	ENSORLT00000042609,ENSORLT00000043841	[none]	yes
pCONDEL.171	chr13	6575818	6575920	102	ENSORLG00000002651,ENSORLG00000002690,ENSORLG00000002708,ENSORLG00000002738,ENSORLG00000002778,ENSORLG00000022763,ENSORLG00000022863	10, 25	pDEL.143	yap1	ENSORLG00000002708	Yes-associated protein 1	85989	[no name]	ENSORLG00000022863	mastermind like transcriptional coactivator 2	4752	[none]	[none]	[none]	ENSORLT00000042609,ENSORLT00000043841	[none]	-
pCONDEL.172	chr13	6599809	6599887	78	ENSORLG00000002651,ENSORLG00000002690,ENSORLG00000002708,ENSORLG00000002738,ENSORLG00000002778,ENSORLG00000022763,ENSORLG00000022863	10, 25	pDEL.144	[no name]	ENSORLG00000022863	mastermind like transcriptional coactivator 2	19138	gab2	ENSORLG00000002738	GRB2-associated binding protein 2	27293	[none]	[none]	[none]	ENSORLT00000003415	[none]	-
pCONDEL.173	chr13	6623368	6623426	58	ENSORLG00000002738,ENSORLG00000002778,ENSORLG00000022763,ENSORLG00000022863	10	pDEL.145	[no name]	ENSORLG00000022863	mastermind like transcriptional coactivator 2	42697	gab2	ENSORLG00000002738	GRB2-associated binding protein 2	3754	[none]	[none]	[none]	ENSORLT00000003415	[none]	yes
pCONDEL.174	chr13	6623495	6623558	63	ENSORLG00000002738,ENSORLG00000002778,ENSORLG00000022763,ENSORLG00000022863	10, 100	pDEL.145	[no name]	ENSORLG00000022863	mastermind like transcriptional coactivator 2	42824	gab2	ENSORLG00000002738	GRB2-associated binding protein 2	3622	[none]	[none]	[none]	ENSORLT00000003415	[none]	yes
pCONDEL.175	chr13	6658857	6658930	73	ENSORLG00000002651,ENSORLG00000002708,ENSORLG00000002811,ENSORLG00000022763	10	pDEL.146	nars2	ENSORLG00000002778	asparaginyl-tRNA synthetase 2, mitochondrial	24481	[no name]	ENSORLG00000022763	[no description]	55478	[none]	[none]	ENSORLT00000031745,ENSORLT00000040550,ENSORLT00000040918,ENSORLT00000043429,ENSORLT00000043906,ENSORLT00000045146,ENSORLT00000045482	[none]	[none]	-
pCONDEL.176	chr13	6740905	6741014	109	ENSORLG00000002811,ENSORLG00000022763	10, 50, 100	pDEL.147	[no name]	ENSORLG00000022763	[no description]	26498	tenm4	ENSORLG00000002811	teneurin transmembrane protein 4	88771	[none]	[none]	[none]	ENSORLT00000003506,ENSORLT00000031745,ENSORLT00000040550,ENSORLT00000040918,ENSORLT00000043429,ENSORLT00000043906,ENSORLT00000045146,ENSORLT00000045482	[none]	yes
pCONDEL.177	chr13	6770172	6770327	155	ENSORLG00000002738,ENSORLG00000002778,ENSORLG00000002811,ENSORLG00000022763,ENSORLG00000022863	10	pDEL.148	[no name]	ENSORLG00000022763	[no description]	55765	tenm4	ENSORLG00000002811	teneurin transmembrane protein 4	59458	[none]	[none]	[none]	ENSORLT00000003506,ENSORLT00000031745,ENSORLT00000040550,ENSORLT00000040918,ENSORLT00000043429,ENSORLT00000043906,ENSORLT00000045146,ENSORLT00000045482	[none]	-
pCONDEL.178	chr13	6894946	6895007	61	ENSORLG00000002888	10	pDEL.149	[no name]	ENSORLG00000021895	[no description]	4490	FAM181B	ENSORLG00000002825	family with sequence similarity 181 member B	108372	[none]	[none]	[none]	[none]	[none]	-
pCONDEL.179	chr13	6896785	6896845	60	ENSORLG00000002888	10	pDEL.149	[no name]	ENSORLG00000021895	[no description]	6329	FAM181B	ENSORLG00000002825	family with sequence similarity 181 member B	106534	[none]	[none]	[none]	[none]	[none]	-
pCONDEL.180	chr13	6934154	6934264	110	ENSORLG00000002811,ENSORLG00000002888	10, 25, 50, 100	pDEL.150	[no name]	ENSORLG00000021895	[no description]	43698	FAM181B	ENSORLG00000002825	family with sequence similarity 181 member B	69115	[none]	[none]	[none]	[none]	[none]	-
pCONDEL.181	chr13	6940537	6940714	177	ENSORLG00000002811,ENSORLG00000002888	10, 25, 50, 100	pDEL.151	[no name]	ENSORLG00000021895	[no description]	50081	FAM181B	ENSORLG00000002825	family with sequence similarity 181 member B	62665	[none]	[none]	[none]	[none]	[none]	-
pCONDEL.182	chr13	6951626	6951678	52	ENSORLG00000002888,ENSORLG00000002976,ENSORLG00000003001	10	pDEL.152	[no name]	ENSORLG00000021895	[no description]	61170	FAM181B	ENSORLG00000002825	family with sequence similarity 181 member B	51701	[none]	[none]	[none]	[none]	[none]	-
pCONDEL.183	chr13	6977314	6977367	53	ENSORLG00000002825	10	pDEL.153	[no name]	ENSORLG00000021895	[no description]	86858	FAM181B	ENSORLG00000002825	family with sequence similarity 181 member B	26012	[none]	[none]	[none]	[none]	[none]	-
pCONDEL.184	chr13	7133072	7133132	60	ENSORLG00000003001	10	pDEL.154	mlnr	ENSORLG00000002888	motilin receptor	47516	fndc3a	ENSORLG00000002976	fibronectin type III domain containing 3A	11663	[none]	[none]	[none]	ENSORLT00000028410	[none]	-
pCONDEL.185	chr13	7290592	7290696	104	ENSORLG00000003019,ENSORLG00000003093,ENSORLG00000003169,ENSORLG00000003215,ENSORLG00000022459,ENSORLG00000023775	10	pDEL.155	cog6	ENSORLG00000003093	component of oligomeric golgi complex 6	7755	foxo1	ENSORLG00000023775	forkhead box O1	88461	[none]	[none]	[none]	ENSORLT00000003860,ENSORLT00000034269	[none]	-
pCONDEL.186	chr13	7317828	7318043	215	ENSORLG00000003019,ENSORLG00000003093,ENSORLG00000003169,ENSORLG00000003215,ENSORLG00000022459,ENSORLG00000023775	10, 25, 50, 100	pDEL.156	cog6	ENSORLG00000003093	component of oligomeric golgi complex 6	34991	foxo1	ENSORLG00000023775	forkhead box O1	61114	[none]	[none]	[none]	[none]	[none]	-
pCONDEL.187	chr13	7343290	7343396	106	ENSORLG00000003019,ENSORLG00000003093,ENSORLG00000003169,ENSORLG00000003215,ENSORLG00000022459,ENSORLG00000023775	10, 25, 50, 100	pDEL.157	cog6	ENSORLG00000003093	component of oligomeric golgi complex 6	60453	foxo1	ENSORLG00000023775	forkhead box O1	35761	[none]	[none]	[none]	[none]	[none]	-
pCONDEL.188	chr13	7445446	7445499	53	ENSORLG00000003019,ENSORLG00000003093,ENSORLG00000003169,ENSORLG00000003215,ENSORLG00000003252,ENSORLG00000022459,ENSORLG00000023775	10	pDEL.158	SLC7A1	ENSORLG00000003215	solute carrier family 7 member 1	5206	gbe1b	ENSORLG00000003252	glucan (1,4-alpha-), branching enzyme 1b	129338	[none]	[none]	[none]	[none]	[none]	-
pCONDEL.189	chr13	7455998	7456065	67	ENSORLG00000003019,ENSORLG00000003093,ENSORLG00000003169,ENSORLG00000003215,ENSORLG00000022459,ENSORLG00000023775	10, 25	pDEL.159	SLC7A1	ENSORLG00000003215	solute carrier family 7 member 1	15758	gbe1b	ENSORLG00000003252	glucan (1,4-alpha-), branching enzyme 1b	118772	[none]	[none]	[none]	ENSORLT00000029755,ENSORLT00000033893	[none]	-
pCONDEL.190	chr13	7487220	7487408	188	ENSORLG00000003169,ENSORLG00000003215,ENSORLG00000003252,ENSORLG00000022459,ENSORLG00000023775	10, 25	pDEL.160	SLC7A1	ENSORLG00000003215	solute carrier family 7 member 1	46980	gbe1b	ENSORLG00000003252	glucan (1,4-alpha-), branching enzyme 1b	87429	[none]	[none]	[none]	ENSORLT00000004050,ENSORLT00000029755,ENSORLT00000033893	[none]	-
pCONDEL.191	chr13	7492245	7492299	54	ENSORLG00000003169,ENSORLG00000003215,ENSORLG00000003252,ENSORLG00000022459,ENSORLG00000023775	50	pDEL.161	SLC7A1	ENSORLG00000003215	solute carrier family 7 member 1	52005	gbe1b	ENSORLG00000003252	glucan (1,4-alpha-), branching enzyme 1b	82538	[none]	[none]	[none]	ENSORLT00000004050,ENSORLT00000029755,ENSORLT00000033893	[none]	-
pCONDEL.192	chr13	7538627	7538690	63	ENSORLG00000003215,ENSORLG00000003252	10	pDEL.162	SLC7A1	ENSORLG00000003215	solute carrier family 7 member 1	98387	gbe1b	ENSORLG00000003252	glucan (1,4-alpha-), branching enzyme 1b	36147	[none]	[none]	[none]	ENSORLT00000004050,ENSORLT00000029755,ENSORLT00000033893	[none]	-
pCONDEL.193	chr13	7597123	7597263	140	ENSORLG00000003169,ENSORLG00000003215,ENSORLG00000003252,ENSORLG00000003268	10, 25, 50, 100	pDEL.163	gbe1b	ENSORLG00000003252	glucan (1,4-alpha-), branching enzyme 1b	22287	cadm2b	ENSORLG00000003268	cell adhesion molecule 2b	121032	[none]	[none]	[none]	[none]	[none]	-
pCONDEL.194	chr13	7606445	7606496	51	ENSORLG00000003169,ENSORLG00000003215,ENSORLG00000003252,ENSORLG00000003268	10	pDEL.164	gbe1b	ENSORLG00000003252	glucan (1,4-alpha-), branching enzyme 1b	31609	cadm2b	ENSORLG00000003268	cell adhesion molecule 2b	111799	[none]	[none]	[none]	[none]	[none]	-
pCONDEL.195	chr13	7667107	7667167	60	ENSORLG00000003252,ENSORLG00000003268,ENSORLG00000003293,ENSORLG00000003334,ENSORLG00000003339,ENSORLG00000003362	10	pDEL.165	gbe1b	ENSORLG00000003252	glucan (1,4-alpha-), branching enzyme 1b	92271	cadm2b	ENSORLG00000003268	cell adhesion molecule 2b	51128	[none]	[none]	[none]	[none]	[none]	-
pCONDEL.196	chr13	7667405	7667521	116	ENSORLG00000003252,ENSORLG00000003268,ENSORLG00000003293,ENSORLG00000003334,ENSORLG00000003339,ENSORLG00000003362	10, 100	pDEL.166	gbe1b	ENSORLG00000003252	glucan (1,4-alpha-), branching enzyme 1b	92569	cadm2b	ENSORLG00000003268	cell adhesion molecule 2b	50774	[none]	[none]	[none]	[none]	[none]	-
pCONDEL.197	chr13	7757827	7757897	70	ENSORLG00000003252,ENSORLG00000003268,ENSORLG00000003293,ENSORLG00000003334,ENSORLG00000003339,ENSORLG00000003362,ENSORLG00000003370,ENSORLG00000003376,ENSORLG00000003377,ENSORLG00000003407	10, 25, 50, 100	pDEL.167	cadm2b	ENSORLG00000003268	cell adhesion molecule 2b	39533	rwdd2b	ENSORLG00000003293	RWD domain containing 2B	53967	[none]	[none]	[none]	ENSORLT00000004065,ENSORLT00000045345	[none]	-
pCONDEL.198	chr13	7769113	7769280	167	ENSORLG00000003252,ENSORLG00000003268,ENSORLG00000003293,ENSORLG00000003334,ENSORLG00000003339,ENSORLG00000003362,ENSORLG00000003370,ENSORLG00000003376,ENSORLG00000003377,ENSORLG00000003407	10, 25, 50, 100	pDEL.168	cadm2b	ENSORLG00000003268	cell adhesion molecule 2b	50819	rwdd2b	ENSORLG00000003293	RWD domain containing 2B	42584	[none]	[none]	[none]	ENSORLT00000004065,ENSORLT00000045345	[none]	-
pCONDEL.199	chr13	7777352	7777422	70	ENSORLG00000003268,ENSORLG00000003293,ENSORLG00000003334,ENSORLG00000003339,ENSORLG00000003362,ENSORLG00000003370,ENSORLG00000003376,ENSORLG00000003377,ENSORLG00000003407	10	pDEL.169	cadm2b	ENSORLG00000003268	cell adhesion molecule 2b	59058	rwdd2b	ENSORLG00000003293	RWD domain containing 2B	34442	[none]	[none]	[none]	ENSORLT00000004065,ENSORLT00000045345	[none]	-
pCONDEL.200	chr13	8119038	8119142	104	ENSORLG00000003420,ENSORLG00000003429,ENSORLG00000003448,ENSORLG00000003468,ENSORLG00000003504,ENSORLG00000003520,ENSORLG00000003541,ENSORLG00000003583,ENSORLG00000003672,ENSORLG00000022038,ENSORLG00000029122	10, 25	pDEL.170	dchs1a	ENSORLG00000003448	dachsous cadherin-related 1a	114047	arfip2a	ENSORLG00000003468	ADP-ribosylation factor interacting protein 2a	3134	[none]	[none]	[none]	[none]	[none]	-
pCONDEL.201	chr13	8352901	8352964	63	ENSORLG00000003520,ENSORLG00000003541,ENSORLG00000003583,ENSORLG00000003609,ENSORLG00000003672,ENSORLG00000003801	100	pDEL.171	dclk1b	ENSORLG00000003672	doublecortin-like kinase 1b	46266	mab21l1	ENSORLG00000003801	mab-21-like 1	36234	[none]	[none]	[none]	ENSORLT00000004726	[none]	yes
pCONDEL.202	chr13	8355459	8355534	75	ENSORLG00000003520,ENSORLG00000003541,ENSORLG00000003583,ENSORLG00000003609,ENSORLG00000003672,ENSORLG00000003801	10	pDEL.172	dclk1b	ENSORLG00000003672	doublecortin-like kinase 1b	48824	mab21l1	ENSORLG00000003801	mab-21-like 1	33664	[none]	[none]	[none]	ENSORLT00000004726	[none]	yes
pCONDEL.203	chr13	8355650	8355810	160	ENSORLG00000003520,ENSORLG00000003541,ENSORLG00000003583,ENSORLG00000003609,ENSORLG00000003672,ENSORLG00000003801	10, 25, 50	pDEL.172	dclk1b	ENSORLG00000003672	doublecortin-like kinase 1b	49015	mab21l1	ENSORLG00000003801	mab-21-like 1	33388	[none]	[none]	[none]	ENSORLT00000004726	[none]	yes
pCONDEL.204	chr13	8394543	8394635	92	ENSORLG00000003520,ENSORLG00000003541,ENSORLG00000003583,ENSORLG00000003609,ENSORLG00000003672,ENSORLG00000003801	10, 25, 50, 100	pDEL.173	mab21l1	ENSORLG00000003801	mab-21-like 1	5346	nbeab	ENSORLG00000003788	neurobeachin b	76629	[none]	[none]	[none]	ENSORLT00000004726	[none]	-
pCONDEL.205	chr13	8480794	8480855	61	ENSORLG00000003788,ENSORLG00000003808,ENSORLG00000003826,ENSORLG00000022813,ENSORLG00000026292,ENSORLG00000030193	10	pDEL.174	nbeab	ENSORLG00000003788	neurobeachin b	9531	[no name]	ENSORLG00000026292	[no description]	53960	[none]	[none]	[none]	[none]	[none]	-
pCONDEL.206	chr13	8511814	8511919	105	ENSORLG00000003788,ENSORLG00000003808,ENSORLG00000003826,ENSORLG00000003920,ENSORLG00000022813,ENSORLG00000026292,ENSORLG00000030193	10, 50	pDEL.175	nbeab	ENSORLG00000003788	neurobeachin b	40551	[no name]	ENSORLG00000026292	[no description]	22896	[none]	[none]	[none]	[none]	[none]	-
pCONDEL.207	chr13	8591035	8591128	93	ENSORLG00000003788,ENSORLG00000003808,ENSORLG00000003920,ENSORLG00000026292	10, 25, 50, 100	pDEL.176	[no name]	ENSORLG00000026292	[no description]	56221	stard13b	ENSORLG00000003808	StAR-related lipid transfer (START) domain containing 13b	21774	[none]	[none]	[none]	ENSORLT00000032586,ENSORLT00000034712,ENSORLT00000038779	[none]	-
pCONDEL.208	chr13	8788876	8788951	75	ENSORLG00000003936,ENSORLG00000003951	10	pDEL.177	b3glcta	ENSORLG00000003936	beta 3-glucosyltransferase a	15816	[no name]	ENSORLG00000003946	[no description]	51170	[none]	[none]	[none]	[none]	[none]	-
pCONDEL.209	chr13	8795037	8795095	58	ENSORLG00000003936,ENSORLG00000003951,ENSORLG00000003962,ENSORLG00000003979	10	pDEL.177	b3glcta	ENSORLG00000003936	beta 3-glucosyltransferase a	21977	[no name]	ENSORLG00000003946	[no description]	45026	[none]	[none]	[none]	[none]	[none]	-
pCONDEL.210	chr13	8844039	8844092	53	ENSORLG00000003936,ENSORLG00000003951,ENSORLG00000003962,ENSORLG00000003979	10	pDEL.178	[no name]	ENSORLG00000003946	[no description]	3919	hmgb1b	ENSORLG00000003951	high mobility group box 1b	4882	[none]	[none]	[none]	[none]	[none]	yes
pCONDEL.211	chr13	8929331	8929713	382	ENSORLG00000003936,ENSORLG00000003951,ENSORLG00000003962,ENSORLG00000003979,ENSORLG00000003986,ENSORLG00000004017,ENSORLG00000004046,ENSORLG00000004097	10, 25, 50, 100	pDEL.179	[no name]	ENSORLG00000024364	[no description]	175	chrna10a	ENSORLG00000004000	cholinergic receptor, nicotinic, alpha 10a	6240	ENSORLT00000040853	[none]	[none]	ENSORLT00000040853	[none]	yes
pCONDEL.212	chr13	8929757	8930184	427	ENSORLG00000003936,ENSORLG00000003951,ENSORLG00000003962,ENSORLG00000003979,ENSORLG00000003986,ENSORLG00000004017,ENSORLG00000004046,ENSORLG00000004097	10, 25, 50, 100	pDEL.179	[no name]	ENSORLG00000024364	[no description]	601	chrna10a	ENSORLG00000004000	cholinergic receptor, nicotinic, alpha 10a	5769	ENSORLT00000040853	[none]	[none]	ENSORLT00000040853	[none]	yes
pCONDEL.213	chr13	9004857	9005049	192	ENSORLG00000003986,ENSORLG00000004046,ENSORLG00000004070,ENSORLG00000004097	10, 25, 50, 100	pDEL.180	si:dkey-24p1.6	ENSORLG00000004070	si:dkey-24p1.6	34455	robo2	ENSORLG00000004097	roundabout, axon guidance receptor, homolog 2 (Drosophila)	122361	[none]	[none]	[none]	[none]	[none]	-
pCONDEL.214	chr13	9009316	9009388	72	ENSORLG00000004070,ENSORLG00000004097	10	pDEL.181	si:dkey-24p1.6	ENSORLG00000004070	si:dkey-24p1.6	38914	robo2	ENSORLG00000004097	roundabout, axon guidance receptor, homolog 2 (Drosophila)	118022	[none]	[none]	[none]	[none]	[none]	-
pCONDEL.215	chr13	9111234	9111315	81	ENSORLG00000004070	10	pDEL.182	si:dkey-24p1.6	ENSORLG00000004070	si:dkey-24p1.6	140832	robo2	ENSORLG00000004097	roundabout, axon guidance receptor, homolog 2 (Drosophila)	16095	[none]	[none]	[none]	ENSORLT00000030933,ENSORLT00000035549,ENSORLT00000046381	[none]	-
pCONDEL.216	chr13	10240162	10240213	51	ENSORLG00000004564,ENSORLG00000004569,ENSORLG00000004580,ENSORLG00000004617	10	pDEL.183	hnf1ba	ENSORLG00000004564	HNF1 homeobox Ba	13316	dynll2a	ENSORLG00000004569	dynein, light chain, LC8-type 2a	14973	[none]	[none]	[none]	[none]	[none]	-
pCONDEL.217	chr13	10350917	10351004	87	ENSORLG00000004656,ENSORLG00000004680,ENSORLG00000004701,ENSORLG00000004765,ENSORLG00000027649,ENSORLG00000028441,ENSORLG00000029014	10, 25	pDEL.184	[no name]	ENSORLG00000022211	[no description]	26815	[no name]	ENSORLG00000004701	nucleoredoxin	5401	[none]	[none]	[none]	ENSORLT00000005919,ENSORLT00000041096	[none]	-
pCONDEL.218	chr13	10678692	10678819	127	ENSORLG00000004838,ENSORLG00000004856,ENSORLG00000004859,ENSORLG00000004884	10, 25, 50	pDEL.185	rpa1	ENSORLG00000004856	replication protein A1	79669	[no name]	ENSORLG00000023407	[no description]	118698	[none]	[none]	[none]	ENSORLT00000006122,ENSORLT00000032862,ENSORLT00000035940	[none]	-
pCONDEL.219	chr13	10694203	10694258	55	ENSORLG00000004838,ENSORLG00000004856,ENSORLG00000004859	50	pDEL.186	rpa1	ENSORLG00000004856	replication protein A1	95180	[no name]	ENSORLG00000023407	[no description]	103259	[none]	[none]	[none]	ENSORLT00000006122,ENSORLT00000032862,ENSORLT00000035940	[none]	-
pCONDEL.220	chr13	10829712	10829813	101	ENSORLG00000004859,ENSORLG00000004884,ENSORLG00000029930	10, 25, 50	pDEL.187	[no name]	ENSORLG00000023407	[no description]	32196	rtn4rl1b	ENSORLG00000004859	reticulon 4 receptor-like 1b	12982	[none]	[none]	[none]	ENSORLT00000032862,ENSORLT00000035940	[none]	-
pCONDEL.221	chr13	10831844	10831938	94	ENSORLG00000004859,ENSORLG00000004884,ENSORLG00000021078,ENSORLG00000029930	10	pDEL.188	[no name]	ENSORLG00000023407	[no description]	34328	rtn4rl1b	ENSORLG00000004859	reticulon 4 receptor-like 1b	10857	[none]	[none]	[none]	ENSORLT00000032862,ENSORLT00000035940	[none]	-
pCONDEL.222	chr13	10908640	10908706	66	ENSORLG00000004859,ENSORLG00000004884,ENSORLG00000004926,ENSORLG00000004982,ENSORLG00000005039,ENSORLG00000024924,ENSORLG00000029930	10	pDEL.189	ola-mir-132	ENSORLG00000021078	ola-mir-132	6223	hic1	ENSORLG00000029930	hypermethylated in cancer 1	118733	[none]	[none]	[none]	[none]	[none]	yes
pCONDEL.223	chr13	10910587	10910659	72	ENSORLG00000004884,ENSORLG00000004926,ENSORLG00000004982,ENSORLG00000005039,ENSORLG00000024924,ENSORLG00000029930	10	pDEL.189	ola-mir-132	ENSORLG00000021078	ola-mir-132	8170	hic1	ENSORLG00000029930	hypermethylated in cancer 1	116780	[none]	[none]	[none]	[none]	[none]	-
pCONDEL.224	chr13	10983502	10983592	90	ENSORLG00000004859,ENSORLG00000004884,ENSORLG00000004926,ENSORLG00000004982,ENSORLG00000005039,ENSORLG00000024924,ENSORLG00000029930	10	pDEL.190	ola-mir-132	ENSORLG00000021078	ola-mir-132	81085	hic1	ENSORLG00000029930	hypermethylated in cancer 1	43847	[none]	[none]	[none]	[none]	[none]	yes
pCONDEL.225	chr13	10983643	10983697	54	ENSORLG00000004982,ENSORLG00000005039	10	pDEL.190	ola-mir-132	ENSORLG00000021078	ola-mir-132	81226	hic1	ENSORLG00000029930	hypermethylated in cancer 1	43742	[none]	[none]	[none]	[none]	[none]	yes
pCONDEL.226	chr13	10987578	10987666	88	ENSORLG00000021078	10, 50	pDEL.191	ola-mir-132	ENSORLG00000021078	ola-mir-132	85161	hic1	ENSORLG00000029930	hypermethylated in cancer 1	39773	[none]	[none]	[none]	[none]	[none]	-
pCONDEL.227	chr13	11073674	11073748	74	ENSORLG00000004926,ENSORLG00000024924,ENSORLG00000029930	10, 25, 50	pDEL.192	paf1	ENSORLG00000004982	PAF1 homolog, Paf1/RNA polymerase II complex component	6369	[no name]	ENSORLG00000005007	glia maturation factor gamma	2296	ENSORLT00000006312	[none]	ENSORLT00000046943	ENSORLT00000006312	[none]	yes
pCONDEL.228	chr13	11199382	11199458	76	ENSORLG00000004982,ENSORLG00000005039,ENSORLG00000005054,ENSORLG00000005061	10	pDEL.193	[no name]	ENSORLG00000024930	[no description]	11715	lrfn1	ENSORLG00000005054	leucine rich repeat and fibronectin type III domain containing 1	106019	[none]	[none]	[none]	[none]	[none]	-
pCONDEL.229	chr13	11200944	11200996	52	ENSORLG00000005054,ENSORLG00000005061	10	pDEL.193	[no name]	ENSORLG00000024930	[no description]	13277	lrfn1	ENSORLG00000005054	leucine rich repeat and fibronectin type III domain containing 1	104481	[none]	[none]	[none]	[none]	[none]	-
pCONDEL.230	chr13	11245297	11245361	64	ENSORLG00000004926,ENSORLG00000004982,ENSORLG00000005039,ENSORLG00000005054,ENSORLG00000005061,ENSORLG00000005091,ENSORLG00000005115,ENSORLG00000024924,ENSORLG00000026101	10	pDEL.194	[no name]	ENSORLG00000024930	[no description]	57630	lrfn1	ENSORLG00000005054	leucine rich repeat and fibronectin type III domain containing 1	60116	[none]	[none]	[none]	[none]	[none]	-
pCONDEL.231	chr13	11359538	11359644	106	ENSORLG00000005054,ENSORLG00000005061,ENSORLG00000005091,ENSORLG00000005115,ENSORLG00000005122,ENSORLG00000005127,ENSORLG00000026101	10, 25, 50, 100	pDEL.195	lrfn1	ENSORLG00000005054	leucine rich repeat and fibronectin type III domain containing 1	54062	zgc:162339	ENSORLG00000005061	zgc:162339	33487	[none]	[none]	[none]	ENSORLT00000006370	[none]	-
pCONDEL.232	chr13	11363508	11363579	71	ENSORLG00000005054,ENSORLG00000005061	10	pDEL.195	lrfn1	ENSORLG00000005054	leucine rich repeat and fibronectin type III domain containing 1	58032	zgc:162339	ENSORLG00000005061	zgc:162339	29552	[none]	[none]	[none]	ENSORLT00000006370	[none]	-
pCONDEL.233	chr13	11396680	11396738	58	ENSORLG00000005122	10	pDEL.196	zgc:162339	ENSORLG00000005061	zgc:162339	3550	dixdc1a	ENSORLG00000005091	DIX domain containing 1a	3365	[none]	[none]	[none]	[none]	[none]	-
pCONDEL.234	chr13	11487185	11487241	56	ENSORLG00000005127	10	pDEL.197	zbtb16b	ENSORLG00000005122	zinc finger and BTB domain containing 16b	32608	ncam1b	ENSORLG00000005127	neural cell adhesion molecule 1b	14608	[none]	[none]	[none]	ENSORLT00000006466,ENSORLT00000029310,ENSORLT00000033080,ENSORLT00000041664,ENSORLT00000043667	[none]	-
pCONDEL.235	chr13	11575026	11575114	88	ENSORLG00000005159	10	pDEL.198	[no name]	ENSORLG00000026935	[no description]	11214	cadm1b	ENSORLG00000005159	cell adhesion molecule 1b	122730	[none]	[none]	[none]	ENSORLT00000006503,ENSORLT00000042204	[none]	yes
pCONDEL.236	chr13	11589438	11589527	89	ENSORLG00000005061,ENSORLG00000005091,ENSORLG00000005115,ENSORLG00000005122,ENSORLG00000005127,ENSORLG00000005159,ENSORLG00000026101	10, 25	pDEL.199	[no name]	ENSORLG00000026935	[no description]	25626	cadm1b	ENSORLG00000005159	cell adhesion molecule 1b	108317	[none]	[none]	[none]	ENSORLT00000006503,ENSORLT00000042204	[none]	-
pCONDEL.237	chr13	11621748	11621917	169	ENSORLG00000005115,ENSORLG00000005127,ENSORLG00000005159,ENSORLG00000005169	10, 25, 50	pDEL.200	[no name]	ENSORLG00000026935	[no description]	57936	cadm1b	ENSORLG00000005159	cell adhesion molecule 1b	75927	[none]	[none]	[none]	ENSORLT00000006503,ENSORLT00000042204	[none]	-
pCONDEL.238	chr13	11640550	11640602	52	ENSORLG00000005159	10	pDEL.201	[no name]	ENSORLG00000026935	[no description]	76738	cadm1b	ENSORLG00000005159	cell adhesion molecule 1b	57242	[none]	[none]	[none]	ENSORLT00000006503,ENSORLT00000042204	[none]	-
pCONDEL.239	chr13	11640865	11641053	188	ENSORLG00000005122,ENSORLG00000005127,ENSORLG00000005159,ENSORLG00000005169	10, 25, 50, 100	pDEL.201	[no name]	ENSORLG00000026935	[no description]	77053	cadm1b	ENSORLG00000005159	cell adhesion molecule 1b	56791	[none]	[none]	[none]	ENSORLT00000006503,ENSORLT00000042204	[none]	-
pCONDEL.240	chr13	11647658	11647716	58	ENSORLG00000005122,ENSORLG00000005127,ENSORLG00000005159,ENSORLG00000005169	10	pDEL.202	[no name]	ENSORLG00000026935	[no description]	83846	cadm1b	ENSORLG00000005159	cell adhesion molecule 1b	50128	[none]	[none]	[none]	ENSORLT00000006503,ENSORLT00000042204	[none]	-
pCONDEL.241	chr13	11987332	11987454	122	ENSORLG00000005242,ENSORLG00000005324,ENSORLG00000005336	10, 25	pDEL.203	acad8	ENSORLG00000005216	acyl-CoA dehydrogenase family, member 8	60378	esamb	ENSORLG00000005242	endothelial cell adhesion molecule b	3041	[none]	[none]	[none]	ENSORLT00000006616	[none]	-
pCONDEL.242	chr13	12252556	12252692	136	ENSORLG00000005336	10, 50	pDEL.204	[no name]	ENSORLG00000028637	[no description]	76031	alcamb	ENSORLG00000005387	activated leukocyte cell adhesion molecule b	48429	[none]	[none]	[none]	[none]	[none]	-
pCONDEL.243	chr13	12695709	12695834	125	ENSORLG00000005678,ENSORLG00000005734,ENSORLG00000005790,ENSORLG00000005842,ENSORLG00000005869,ENSORLG00000005875,ENSORLG00000028144,ENSORLG00000029362	10, 50	pDEL.205	[no name]	ENSORLG00000005734	extracellular calcium-sensing receptor-like	9850	MME	ENSORLG00000005790	membrane metalloendopeptidase	55624	[none]	[none]	[none]	[none]	[none]	-
pCONDEL.244	chr13	12917833	12917908	75	ENSORLG00000005790,ENSORLG00000005842,ENSORLG00000005869,ENSORLG00000005875,ENSORLG00000005881,ENSORLG00000005954,ENSORLG00000005965,ENSORLG00000028696	10, 25, 50	pDEL.206	p2ry1	ENSORLG00000005881	purinergic receptor P2Y1	5510	[no name]	ENSORLG00000005941	[no description]	126892	[none]	[none]	[none]	[none]	[none]	-
pCONDEL.245	chr13	12971447	12971516	69	ENSORLG00000005842,ENSORLG00000005869,ENSORLG00000005875,ENSORLG00000005881,ENSORLG00000005954,ENSORLG00000005965,ENSORLG00000005989,ENSORLG00000006020,ENSORLG00000028696	10, 25, 50	pDEL.207	p2ry1	ENSORLG00000005881	purinergic receptor P2Y1	59124	[no name]	ENSORLG00000005941	[no description]	73284	[none]	[none]	[none]	ENSORLT00000007447,ENSORLT00000007451,ENSORLT00000019859,ENSORLT00000027635,ENSORLT00000027952,ENSORLT00000034397,ENSORLT00000039286	[none]	-
pCONDEL.246	chr13	12971584	12971644	60	ENSORLG00000005842,ENSORLG00000005869,ENSORLG00000005875,ENSORLG00000005881,ENSORLG00000005954,ENSORLG00000005965,ENSORLG00000005989,ENSORLG00000006020,ENSORLG00000028696	10, 25	pDEL.207	p2ry1	ENSORLG00000005881	purinergic receptor P2Y1	59261	[no name]	ENSORLG00000005941	[no description]	73156	[none]	[none]	[none]	ENSORLT00000007447,ENSORLT00000007451,ENSORLT00000019859,ENSORLT00000027635,ENSORLT00000027952,ENSORLT00000034397,ENSORLT00000039286	[none]	-
pCONDEL.247	chr13	13155538	13155622	84	ENSORLG00000005954,ENSORLG00000005965,ENSORLG00000005989,ENSORLG00000006020,ENSORLG00000028696	10, 25	pDEL.208	mfsd1	ENSORLG00000006020	major facilitator superfamily domain containing 1	15082	[no name]	ENSORLG00000006048	[no description]	204392	[none]	[none]	[none]	[none]	[none]	yes
pCONDEL.248	chr13	13155903	13155987	84	ENSORLG00000005954,ENSORLG00000005965,ENSORLG00000005989,ENSORLG00000006020,ENSORLG00000028696	10, 25, 50	pDEL.208	mfsd1	ENSORLG00000006020	major facilitator superfamily domain containing 1	15447	[no name]	ENSORLG00000006048	[no description]	204027	[none]	[none]	[none]	[none]	[none]	-
pCONDEL.249	chr13	13156015	13156081	66	ENSORLG00000005954,ENSORLG00000006020	10	pDEL.208	mfsd1	ENSORLG00000006020	major facilitator superfamily domain containing 1	15559	[no name]	ENSORLG00000006048	[no description]	203933	[none]	[none]	[none]	[none]	[none]	-
pCONDEL.250	chr13	13195687	13195750	63	ENSORLG00000005954,ENSORLG00000005989,ENSORLG00000006020	10	pDEL.209	mfsd1	ENSORLG00000006020	major facilitator superfamily domain containing 1	55231	[no name]	ENSORLG00000006048	[no description]	164264	[none]	[none]	[none]	[none]	[none]	-
pCONDEL.251	chr13	13206001	13206058	57	ENSORLG00000005965,ENSORLG00000022670,ENSORLG00000028696	10	pDEL.210	mfsd1	ENSORLG00000006020	major facilitator superfamily domain containing 1	65545	[no name]	ENSORLG00000006048	[no description]	153956	[none]	[none]	[none]	[none]	[none]	-
pCONDEL.252	chr13	13333452	13333538	86	ENSORLG00000005989,ENSORLG00000006020,ENSORLG00000006048	10	pDEL.211	mfsd1	ENSORLG00000006020	major facilitator superfamily domain containing 1	192996	[no name]	ENSORLG00000006048	[no description]	26476	[none]	[none]	[none]	[none]	[none]	-
pCONDEL.253	chr13	14108361	14108419	58	ENSORLG00000006536	10	pDEL.212	ttc9b	ENSORLG00000006685	tetratricopeptide repeat domain 9B	9241	map3k10	ENSORLG00000006697	mitogen-activated protein kinase kinase kinase 10	61534	[none]	[none]	[none]	ENSORLT00000008390	[none]	-
pCONDEL.254	chr13	14575697	14575777	80	ENSORLG00000006902,ENSORLG00000006912,ENSORLG00000006927,ENSORLG00000006935,ENSORLG00000024468,ENSORLG00000027944	10	pDEL.213	rhoub	ENSORLG00000024468	ras homolog family member Ub	12460	rab4b	ENSORLG00000006902	RAB4B, member RAS oncogene family	39831	[none]	[none]	[none]	[none]	[none]	-
pCONDEL.255	chr13	14583146	14583274	128	ENSORLG00000006848,ENSORLG00000006854,ENSORLG00000006866	10	pDEL.214	rhoub	ENSORLG00000024468	ras homolog family member Ub	19909	rab4b	ENSORLG00000006902	RAB4B, member RAS oncogene family	32334	[none]	[none]	[none]	[none]	[none]	-
pCONDEL.256	chr13	14834383	14834538	155	ENSORLG00000006927,ENSORLG00000006935,ENSORLG00000006946,ENSORLG00000006962,ENSORLG00000007018,ENSORLG00000007121,ENSORLG00000007136,ENSORLG00000007146,ENSORLG00000007148,ENSORLG00000028719	10, 50	pDEL.215	egln2	ENSORLG00000006962	egl-9 family hypoxia-inducible factor 2	29482	slc1a5	ENSORLG00000007018	solute carrier family 1 member 5	8500	[none]	[none]	[none]	[none]	[none]	-
pCONDEL.257	chr13	14899494	14899607	113	ENSORLG00000006935,ENSORLG00000006946,ENSORLG00000006962,ENSORLG00000007018,ENSORLG00000007121,ENSORLG00000007136,ENSORLG00000007146,ENSORLG00000007148,ENSORLG00000007177,ENSORLG00000028719	10, 25, 50, 100	pDEL.216	prkd2	ENSORLG00000007121	protein kinase D2	25402	gpr184	ENSORLG00000007136	G protein-coupled receptor 184	24734	[none]	[none]	[none]	ENSORLT00000008935,ENSORLT00000040149,ENSORLT00000045062	[none]	-
pCONDEL.258	chr13	15373742	15373807	65	ENSORLG00000007371,ENSORLG00000007465,ENSORLG00000007476,ENSORLG00000007482,ENSORLG00000007486,ENSORLG00000028429	10	pDEL.217	[no name]	ENSORLG00000007371	arginine and serine rich coiled-coil 1	53221	mlf1	ENSORLG00000007375	myeloid leukemia factor 1	82878	[none]	[none]	[none]	ENSORLT00000009237,ENSORLT00000034694	[none]	-
pCONDEL.259	chr13	15480625	15480679	54	ENSORLG00000007361,ENSORLG00000007371,ENSORLG00000007375,ENSORLG00000007465,ENSORLG00000007476,ENSORLG00000007482,ENSORLG00000007486,ENSORLG00000007503,ENSORLG00000007515,ENSORLG00000028429	10	pDEL.218	ppp2r1bb	ENSORLG00000007448	protein phosphatase 2, regulatory subunit A, beta b	16397	sik2b	ENSORLG00000007465	salt-inducible kinase 2b	38728	[none]	[none]	ENSORLT00000009340	[none]	[none]	-
pCONDEL.260	chr13	15601951	15602002	51	ENSORLG00000007465,ENSORLG00000007476,ENSORLG00000007482,ENSORLG00000007486,ENSORLG00000007503,ENSORLG00000007515,ENSORLG00000028429	10	pDEL.219	[no name]	ENSORLG00000028429	[no description]	34377	ankk1	ENSORLG00000007503	ankyrin repeat and kinase domain containing 1	9939	[none]	[none]	[none]	[none]	[none]	yes
pCONDEL.261	chr13	15684148	15684241	93	ENSORLG00000007503,ENSORLG00000007515	10, 50	pDEL.220	drd2a	ENSORLG00000007515	dopamine receptor D2a	16379	scn3b	ENSORLG00000007529	sodium channel, voltage-gated, type III, beta	79848	[none]	[none]	[none]	[none]	[none]	-
pCONDEL.262	chr13	15735177	15735276	99	ENSORLG00000007503,ENSORLG00000007515,ENSORLG00000007529,ENSORLG00000007545,ENSORLG00000007560,ENSORLG00000007580,ENSORLG00000021938,ENSORLG00000023840,ENSORLG00000027823	10	pDEL.221	drd2a	ENSORLG00000007515	dopamine receptor D2a	67408	scn3b	ENSORLG00000007529	sodium channel, voltage-gated, type III, beta	28813	[none]	[none]	[none]	[none]	[none]	-
pCONDEL.263	chr13	16157921	16158007	86	ENSORLG00000007593	10	pDEL.222	[no name]	ENSORLG00000027206	[no description]	2790	cbl	ENSORLG00000007611	Cbl proto-oncogene, E3 ubiquitin protein ligase	201984	[none]	[none]	[none]	ENSORLT00000009518	[none]	-
pCONDEL.264	chr13	16910110	16910174	64	ENSORLG00000007892,ENSORLG00000007910,ENSORLG00000007948,ENSORLG00000007956	10, 50	pDEL.223	aifm4	ENSORLG00000007999	apoptosis inducing factor mitochondria associated 4	8952	zgc:153372	ENSORLG00000008013	zgc:153372	2770	ENSORLT00000010055	[none]	ENSORLT00000010041	[none]	[none]	-
pCONDEL.265	chr13	16910467	16910541	74	ENSORLG00000007892,ENSORLG00000007910,ENSORLG00000007948,ENSORLG00000007956,ENSORLG00000007999,ENSORLG00000008036,ENSORLG00000008043,ENSORLG00000008065,ENSORLG00000008088,ENSORLG00000008111,ENSORLG00000008154,ENSORLG00000008170,ENSORLG00000008200,ENSORLG00000008230,ENSORLG00000027719	10, 25, 50	pDEL.223	aifm4	ENSORLG00000007999	apoptosis inducing factor mitochondria associated 4	9309	zgc:153372	ENSORLG00000008013	zgc:153372	2403	ENSORLT00000010055	[none]	ENSORLT00000010041	ENSORLT00000010055	[none]	yes
pCONDEL.266	chr13	16910685	16910820	135	ENSORLG00000007892,ENSORLG00000007910,ENSORLG00000007948,ENSORLG00000007956,ENSORLG00000007999,ENSORLG00000008036,ENSORLG00000008043,ENSORLG00000008065,ENSORLG00000008088,ENSORLG00000008111,ENSORLG00000008154,ENSORLG00000008170,ENSORLG00000008200,ENSORLG00000008230,ENSORLG00000027719	10, 25, 50, 100	pDEL.223	aifm4	ENSORLG00000007999	apoptosis inducing factor mitochondria associated 4	9527	zgc:153372	ENSORLG00000008013	zgc:153372	2124	ENSORLT00000010055,ENSORLT00000010083	[none]	ENSORLT00000010041	ENSORLT00000010055,ENSORLT00000010083	[none]	yes
pCONDEL.267	chr13	16911052	16911143	91	ENSORLG00000007892,ENSORLG00000007910,ENSORLG00000007948,ENSORLG00000007956,ENSORLG00000007999,ENSORLG00000008036,ENSORLG00000008043,ENSORLG00000008065,ENSORLG00000008088,ENSORLG00000008111,ENSORLG00000008154,ENSORLG00000008170,ENSORLG00000008200,ENSORLG00000008230,ENSORLG00000027719	10, 50	pDEL.223	aifm4	ENSORLG00000007999	apoptosis inducing factor mitochondria associated 4	9894	zgc:153372	ENSORLG00000008013	zgc:153372	1801	ENSORLT00000010055	[none]	ENSORLT00000010041	ENSORLT00000010055,ENSORLT00000010083	[none]	yes
pCONDEL.268	chr13	16911228	16911288	60	ENSORLG00000007892,ENSORLG00000007910,ENSORLG00000007948,ENSORLG00000007956,ENSORLG00000007999,ENSORLG00000008036,ENSORLG00000008043,ENSORLG00000008065,ENSORLG00000008088,ENSORLG00000008111,ENSORLG00000008154,ENSORLG00000008170,ENSORLG00000027719	10, 25, 50	pDEL.223	aifm4	ENSORLG00000007999	apoptosis inducing factor mitochondria associated 4	10070	zgc:153372	ENSORLG00000008013	zgc:153372	1656	ENSORLT00000010055	[none]	ENSORLT00000010041	ENSORLT00000010055,ENSORLT00000010083	[none]	yes
pCONDEL.269	chr13	16911406	16911500	94	ENSORLG00000007999	10	pDEL.223	aifm4	ENSORLG00000007999	apoptosis inducing factor mitochondria associated 4	10248	zgc:153372	ENSORLG00000008013	zgc:153372	1444	ENSORLT00000010055	[none]	ENSORLT00000010041	ENSORLT00000010055,ENSORLT00000010083	[none]	yes
pCONDEL.270	chr13	16911573	16911729	156	ENSORLG00000007892,ENSORLG00000007910,ENSORLG00000007948,ENSORLG00000007956,ENSORLG00000007999,ENSORLG00000008036,ENSORLG00000008043,ENSORLG00000008065,ENSORLG00000008088,ENSORLG00000008111,ENSORLG00000008154,ENSORLG00000008170,ENSORLG00000008200,ENSORLG00000008230,ENSORLG00000027719	10, 25, 50, 100	pDEL.223	aifm4	ENSORLG00000007999	apoptosis inducing factor mitochondria associated 4	10415	zgc:153372	ENSORLG00000008013	zgc:153372	1215	ENSORLT00000010055	[none]	ENSORLT00000010041	ENSORLT00000010055,ENSORLT00000010083	[none]	yes
pCONDEL.271	chr13	17074375	17074447	72	ENSORLG00000008036,ENSORLG00000008043,ENSORLG00000008065,ENSORLG00000008111	10	pDEL.224	gosr1	ENSORLG00000008200	golgi SNAP receptor complex member 1	30091	trarg1a	ENSORLG00000027719	trafficking regulator of GLUT4 (SLC2A4) 1a	9708	[none]	[none]	[none]	ENSORLT00000027785	[none]	-
pCONDEL.272	chr13	17119481	17119576	95	ENSORLG00000008043,ENSORLG00000008065,ENSORLG00000008111,ENSORLG00000008113,ENSORLG00000008116,ENSORLG00000008129,ENSORLG00000008154,ENSORLG00000008170,ENSORLG00000008200,ENSORLG00000008230,ENSORLG00000021263,ENSORLG00000027719,ENSORLG00000030040	10	pDEL.225	aipl1	ENSORLG00000008230	aryl hydrocarbon receptor interacting protein-like 1	12391	ola-mir-22-1	ENSORLG00000021263	ola-mir-22-1	7901	[none]	[none]	[none]	[none]	[none]	-
pCONDEL.273	chr13	20610380	20610471	91	ENSORLG00000010236,ENSORLG00000010284,ENSORLG00000010324,ENSORLG00000010382,ENSORLG00000010413,ENSORLG00000010440,ENSORLG00000022652,ENSORLG00000023849	10, 50, 100	pDEL.226	relt	ENSORLG00000023849	RELT TNF receptor	2301	arhgef17	ENSORLG00000010324	Rho guanine nucleotide exchange factor (GEF) 17	75549	[none]	[none]	[none]	ENSORLT00000035555	[none]	-
pCONDEL.274	chr13	20780964	20781044	80	ENSORLG00000010413,ENSORLG00000010440	10	pDEL.227	alkbh8	ENSORLG00000010440	alkB homolog 8, tRNA methyltransferase	6890	cwf19l2	ENSORLG00000010487	CWF19 like cell cycle control factor 2	2637	[none]	[none]	[none]	ENSORLT00000013083	[none]	-
pCONDEL.275	chr13	20801651	20801702	51	ENSORLG00000010324,ENSORLG00000010382,ENSORLG00000010413,ENSORLG00000010440,ENSORLG00000010487,ENSORLG00000010515,ENSORLG00000010535,ENSORLG00000022652	10, 50	pDEL.228	cwf19l2	ENSORLG00000010487	CWF19 like cell cycle control factor 2	17971	gucy1a2	ENSORLG00000010515	guanylate cyclase 1 soluble subunit alpha 2	11523	[none]	[none]	[none]	ENSORLT00000013145	[none]	-
pCONDEL.276	chr13	21073673	21073724	51	ENSORLG00000010595,ENSORLG00000025155	10, 50	pDEL.229	msantd4	ENSORLG00000010545	Myb/SANT-like DNA-binding domain containing 4 with coiled-coils	186119	gria4a	ENSORLG00000010595	glutamate receptor, ionotropic, AMPA 4a	8172	[none]	[none]	[none]	ENSORLT00000013287,ENSORLT00000038855,ENSORLT00000043041	[none]	-
pCONDEL.277	chr13	21417543	21417635	92	ENSORLG00000010725,ENSORLG00000010789,ENSORLG00000010823	10, 25, 50	pDEL.230	[no name]	ENSORLG00000010731	[no description]	13561	fzd4	ENSORLG00000010775	frizzled class receptor 4	100489	[none]	[none]	[none]	[none]	[none]	-
pCONDEL.278	chr13	21455282	21455363	81	ENSORLG00000010725,ENSORLG00000010789,ENSORLG00000010823	10, 50	pDEL.231	[no name]	ENSORLG00000010731	[no description]	51300	fzd4	ENSORLG00000010775	frizzled class receptor 4	62761	[none]	[none]	[none]	[none]	[none]	-
pCONDEL.279	chr13	21510721	21510910	189	ENSORLG00000010725,ENSORLG00000010789,ENSORLG00000010823,ENSORLG00000010875,ENSORLG00000010905	10, 25, 50, 100	pDEL.232	[no name]	ENSORLG00000010731	[no description]	106739	fzd4	ENSORLG00000010775	frizzled class receptor 4	7214	[none]	[none]	[none]	[none]	[none]	-
pCONDEL.280	chr13	22379384	22379442	58	ENSORLG00000011546,ENSORLG00000011574	10	pDEL.233	[no name]	ENSORLG00000029645	[no description]	19313	[no name]	ENSORLG00000027231	[no description]	24647	[none]	[none]	[none]	[none]	[none]	-
pCONDEL.281	chr13	22431538	22431595	57	ENSORLG00000011517	10	pDEL.234	[no name]	ENSORLG00000022159	[no description]	25633	hip1	ENSORLG00000011517	huntingtin interacting protein 1	12366	[none]	[none]	[none]	ENSORLT00000014433,ENSORLT00000032342,ENSORLT00000043407,ENSORLT00000045953	[none]	-
pCONDEL.282	chr13	22468230	22468295	65	ENSORLG00000011546,ENSORLG00000011574	10	pDEL.235	baz1b	ENSORLG00000011574	bromodomain adjacent to zinc finger domain, 1B	11767	fzd9b	ENSORLG00000011586	frizzled class receptor 9b	39165	[none]	[none]	[none]	ENSORLT00000014499,ENSORLT00000014502	[none]	-
pCONDEL.283	chr13	22509494	22509602	108	ENSORLG00000011586	10, 50	pDEL.236	fzd9b	ENSORLG00000011586	frizzled class receptor 9b	2035	grk7b	ENSORLG00000011609	G protein-coupled receptor kinase 7b	52974	[none]	[none]	[none]	[none]	[none]	-
pCONDEL.284	chr13	22552825	22552998	173	ENSORLG00000011517,ENSORLG00000011546,ENSORLG00000011574,ENSORLG00000011586,ENSORLG00000011609,ENSORLG00000011622	10, 25, 50, 100	pDEL.237	fzd9b	ENSORLG00000011586	frizzled class receptor 9b	45366	grk7b	ENSORLG00000011609	G protein-coupled receptor kinase 7b	9578	[none]	[none]	[none]	[none]	[none]	-
pCONDEL.285	chr13	22553153	22553367	214	ENSORLG00000011517,ENSORLG00000011546,ENSORLG00000011574,ENSORLG00000011586,ENSORLG00000011609,ENSORLG00000011622	10, 25, 50, 100	pDEL.237	fzd9b	ENSORLG00000011586	frizzled class receptor 9b	45694	grk7b	ENSORLG00000011609	G protein-coupled receptor kinase 7b	9209	[none]	[none]	[none]	[none]	[none]	-
pCONDEL.286	chr13	22616549	22616600	51	ENSORLG00000011609,ENSORLG00000011622	10	pDEL.238	si:dkey-283j8.1	ENSORLG00000030491	si:dkey-283j8.1	48033	RASA2	ENSORLG00000011646	RAS p21 protein activator 2	22097	[none]	[none]	[none]	ENSORLT00000014604,ENSORLT00000042445	[none]	-
pCONDEL.287	chr13	22636201	22636329	128	ENSORLG00000011517,ENSORLG00000011546,ENSORLG00000011574,ENSORLG00000011586,ENSORLG00000011609,ENSORLG00000011622	10, 25, 50, 100	pDEL.239	si:dkey-283j8.1	ENSORLG00000030491	si:dkey-283j8.1	67685	RASA2	ENSORLG00000011646	RAS p21 protein activator 2	2368	[none]	[none]	[none]	ENSORLT00000014604,ENSORLT00000042445	[none]	yes
pCONDEL.288	chr13	22980125	22980210	85	ENSORLG00000011871,ENSORLG00000012077,ENSORLG00000025596	10	pDEL.240	slc19a3a	ENSORLG00000011814	solute carrier family 19 member 3a	21064	agfg1a	ENSORLG00000011859	ArfGAP with FG repeats 1a	2250	[none]	[none]	[none]	ENSORLT00000014859,ENSORLT00000031468,ENSORLT00000034838,ENSORLT00000036652,ENSORLT00000042603,ENSORLT00000045288,ENSORLT00000046985	[none]	-
pCONDEL.289	chr13	24296272	24296352	80	ENSORLG00000012374,ENSORLG00000024315	10	pDEL.241	serpini1	ENSORLG00000012374	serpin peptidase inhibitor, clade I (neuroserpin), member 1	6724	[no name]	ENSORLG00000024315	uncharacterized LOC105355514	18160	[none]	[none]	[none]	ENSORLT00000015492,ENSORLT00000015493	[none]	-
pCONDEL.290	chr13	25049717	25049888	171	ENSORLG00000012838,ENSORLG00000012892,ENSORLG00000029260,ENSORLG00000030057	10, 25, 50, 100	pDEL.242	dscamb	ENSORLG00000012892	Down syndrome cell adhesion molecule b	23233	PCP4	ENSORLG00000029260	Purkinje cell protein 4	165359	[none]	[none]	[none]	ENSORLT00000030494	[none]	-
pCONDEL.291	chr13	25130109	25130183	74	ENSORLG00000029260	10	pDEL.243	dscamb	ENSORLG00000012892	Down syndrome cell adhesion molecule b	103625	PCP4	ENSORLG00000029260	Purkinje cell protein 4	85064	[none]	[none]	[none]	ENSORLT00000016154,ENSORLT00000030494	[none]	-
pCONDEL.292	chr13	25340658	25340714	56	ENSORLG00000012924,ENSORLG00000013020,ENSORLG00000013037,ENSORLG00000013077	10, 25, 50, 100	pDEL.244	mipep	ENSORLG00000012997	mitochondrial intermediate peptidase	5073	tnfrsf19	ENSORLG00000013020	tumor necrosis factor receptor superfamily, member 19	45376	[none]	[none]	[none]	ENSORLT00000016292	[none]	-
pCONDEL.293	chr13	25377419	25377469	50	ENSORLG00000013271,ENSORLG00000013308,ENSORLG00000023339,ENSORLG00000026725	10	pDEL.245	mipep	ENSORLG00000012997	mitochondrial intermediate peptidase	41834	tnfrsf19	ENSORLG00000013020	tumor necrosis factor receptor superfamily, member 19	8621	[none]	[none]	[none]	ENSORLT00000016312	[none]	-
pCONDEL.294	chr13	25433829	25433892	63	ENSORLG00000013271,ENSORLG00000013308,ENSORLG00000026725	10	pDEL.246	sgcg	ENSORLG00000013077	sarcoglycan, gamma	3202	rps25	ENSORLG00000013087	ribosomal protein S25	8906	[none]	[none]	[none]	[none]	[none]	-
pCONDEL.295	chr13	25762907	25762971	64	ENSORLG00000013340,ENSORLG00000013393,ENSORLG00000028698,ENSORLG00000030101	10	pDEL.247	[no name]	ENSORLG00000028698	[no description]	71287	[no name]	ENSORLG00000013393	CXADR like membrane protein	76358	[none]	[none]	[none]	ENSORLT00000016795	[none]	-
pCONDEL.296	chr13	25773639	25773704	65	ENSORLG00000013340,ENSORLG00000013393,ENSORLG00000013417,ENSORLG00000028698,ENSORLG00000028880,ENSORLG00000030101	10	pDEL.248	[no name]	ENSORLG00000028698	[no description]	82019	[no name]	ENSORLG00000013393	CXADR like membrane protein	65625	[none]	[none]	[none]	ENSORLT00000016795	[none]	-
pCONDEL.297	chr13	26180715	26180800	85	ENSORLG00000027086	10, 25	pDEL.249	barx2	ENSORLG00000013417	BARX homeobox 2	226074	KIRREL3	ENSORLG00000027086	kirre like nephrin family adhesion molecule 3	84088	[none]	[none]	[none]	ENSORLT00000039656,ENSORLT00000042565,ENSORLT00000046434	[none]	-
pCONDEL.298	chr13	26222563	26222616	53	ENSORLG00000027086	10	pDEL.250	barx2	ENSORLG00000013417	BARX homeobox 2	267922	KIRREL3	ENSORLG00000027086	kirre like nephrin family adhesion molecule 3	42272	[none]	[none]	[none]	ENSORLT00000042565,ENSORLT00000046434	[none]	-
pCONDEL.299	chr13	26222649	26222705	56	ENSORLG00000027086	10, 25, 50	pDEL.250	barx2	ENSORLG00000013417	BARX homeobox 2	268008	KIRREL3	ENSORLG00000027086	kirre like nephrin family adhesion molecule 3	42183	[none]	[none]	[none]	ENSORLT00000042565,ENSORLT00000046434	[none]	-
pCONDEL.300	chr13	26306881	26306988	107	ENSORLG00000013460,ENSORLG00000027086	10, 25, 50	pDEL.251	KIRREL3	ENSORLG00000027086	kirre like nephrin family adhesion molecule 3	41994	smtla	ENSORLG00000013460	somatolactin alpha	176147	[none]	[none]	[none]	[none]	[none]	-
pCONDEL.301	chr13	26417718	26417779	61	ENSORLG00000013460	10	pDEL.252	KIRREL3	ENSORLG00000027086	kirre like nephrin family adhesion molecule 3	152831	smtla	ENSORLG00000013460	somatolactin alpha	65356	[none]	[none]	[none]	[none]	[none]	-
pCONDEL.302	chr13	26466088	26466196	108	ENSORLG00000013460	10, 100	pDEL.253	KIRREL3	ENSORLG00000027086	kirre like nephrin family adhesion molecule 3	201201	smtla	ENSORLG00000013460	somatolactin alpha	16939	[none]	[none]	[none]	[none]	[none]	-
pCONDEL.303	chr13	26515308	26515406	98	ENSORLG00000013460	10	pDEL.254	[no name]	ENSORLG00000027568	[no description]	23981	[no name]	ENSORLG00000023734	[no description]	45803	[none]	[none]	[none]	[none]	[none]	-
pCONDEL.304	chr13	28678520	28678620	100	ENSORLG00000014545,ENSORLG00000014647,ENSORLG00000014676	10, 25, 50, 100	pDEL.255	b3gat1	ENSORLG00000014545	beta-1,3-glucuronyltransferase 1	27273	[no name]	ENSORLG00000014586	galactosidase beta 1 like 2	43769	ENSORLT00000018288	[none]	[none]	ENSORLT00000018288	[none]	yes
pCONDEL.305	chr13	28679761	28679865	104	ENSORLG00000014545,ENSORLG00000014647,ENSORLG00000014676	100	pDEL.255	b3gat1	ENSORLG00000014545	beta-1,3-glucuronyltransferase 1	28514	[no name]	ENSORLG00000014586	galactosidase beta 1 like 2	42524	ENSORLT00000018288	[none]	[none]	ENSORLT00000018288	[none]	yes
pCONDEL.306	chr13	28721144	28721234	90	ENSORLG00000014545,ENSORLG00000014647,ENSORLG00000014676	10, 25, 50, 100	pDEL.256	b3gat1	ENSORLG00000014545	beta-1,3-glucuronyltransferase 1	69897	[no name]	ENSORLG00000014586	galactosidase beta 1 like 2	1155	ENSORLT00000018288	[none]	[none]	[none]	[none]	yes
pCONDEL.307	chr13	28724011	28724150	139	ENSORLG00000014545,ENSORLG00000014647,ENSORLG00000014676	10, 25, 50, 100	pDEL.257	si:dkey-224e22.2	ENSORLG00000014614	si:dkey-224e22.2	290	fam118b	ENSORLG00000014647	family with sequence similarity 118 member B	22054	ENSORLT00000018321,ENSORLT00000031514	[none]	[none]	ENSORLT00000018321,ENSORLT00000031514	[none]	yes
pCONDEL.308	chr13	28724944	28725013	69	ENSORLG00000014545,ENSORLG00000014647,ENSORLG00000014676	10, 50	pDEL.257	si:dkey-224e22.2	ENSORLG00000014614	si:dkey-224e22.2	1223	fam118b	ENSORLG00000014647	family with sequence similarity 118 member B	21191	ENSORLT00000018321,ENSORLT00000031514	[none]	[none]	ENSORLT00000018321,ENSORLT00000031514	[none]	yes
pCONDEL.309	chr13	28729586	28729647	61	ENSORLG00000014545,ENSORLG00000014647,ENSORLG00000014676	10	pDEL.258	si:dkey-224e22.2	ENSORLG00000014614	si:dkey-224e22.2	5865	fam118b	ENSORLG00000014647	family with sequence similarity 118 member B	16557	ENSORLT00000018321,ENSORLT00000031514	[none]	[none]	ENSORLT00000018321,ENSORLT00000031514	[none]	yes
pCONDEL.310	chr13	28730528	28730652	124	ENSORLG00000014545,ENSORLG00000014647,ENSORLG00000014676	10, 100	pDEL.259	si:dkey-224e22.2	ENSORLG00000014614	si:dkey-224e22.2	6807	fam118b	ENSORLG00000014647	family with sequence similarity 118 member B	15552	ENSORLT00000018321,ENSORLT00000031514	[none]	[none]	ENSORLT00000018321,ENSORLT00000031514	[none]	yes
pCONDEL.311	chr13	28730812	28730872	60	ENSORLG00000014545,ENSORLG00000014647,ENSORLG00000014676	10, 25, 50	pDEL.259	si:dkey-224e22.2	ENSORLG00000014614	si:dkey-224e22.2	7091	fam118b	ENSORLG00000014647	family with sequence similarity 118 member B	15332	ENSORLT00000018321,ENSORLT00000031514	[none]	ENSORLT00000018321,ENSORLT00000031514	[none]	[none]	yes
pCONDEL.312	chr13	31774249	31774380	131	ENSORLG00000015428,ENSORLG00000015432,ENSORLG00000015543,ENSORLG00000020203	10, 25, 50	pDEL.260	PER2	ENSORLG00000015456	period circadian regulator 2	44832	foxl2	ENSORLG00000020203	forkhead box L2	41387	[none]	[none]	[none]	ENSORLT00000031964	[none]	-
pCONDEL.313	chr13	31796999	31797050	51	ENSORLG00000015543,ENSORLG00000020203	10	pDEL.261	PER2	ENSORLG00000015456	period circadian regulator 2	67582	foxl2	ENSORLG00000020203	forkhead box L2	18717	[none]	[none]	[none]	ENSORLT00000031964	[none]	-
pCONDEL.314	chr13	31923880	31924074	194	ENSORLG00000015543,ENSORLG00000020203	10, 25, 50, 100	pDEL.262	mrps22	ENSORLG00000015543	mitochondrial ribosomal protein S22	9304	[no name]	ENSORLG00000015574	coatomer protein complex subunit beta 2	9979	ENSORLT00000019502,ENSORLT00000030992,ENSORLT00000037038	[none]	[none]	ENSORLT00000019502,ENSORLT00000030992,ENSORLT00000037038	[none]	yes
pCONDEL.315	chr13	31924248	31924332	84	ENSORLG00000015543,ENSORLG00000020203	10, 25, 50	pDEL.262	mrps22	ENSORLG00000015543	mitochondrial ribosomal protein S22	9672	[no name]	ENSORLG00000015574	coatomer protein complex subunit beta 2	9721	ENSORLT00000019502,ENSORLT00000030992,ENSORLT00000037038	[none]	[none]	[none]	[none]	yes
pCONDEL.316	chr13	31925129	31925337	208	ENSORLG00000015543,ENSORLG00000020203	10, 25, 50, 100	pDEL.263	mrps22	ENSORLG00000015543	mitochondrial ribosomal protein S22	10553	[no name]	ENSORLG00000015574	coatomer protein complex subunit beta 2	8716	ENSORLT00000019502,ENSORLT00000030992,ENSORLT00000037038	[none]	[none]	ENSORLT00000019502,ENSORLT00000030992,ENSORLT00000037038	[none]	yes
pCONDEL.317	chr13	31925452	31925589	137	ENSORLG00000015543,ENSORLG00000020203	10, 25, 50, 100	pDEL.263	mrps22	ENSORLG00000015543	mitochondrial ribosomal protein S22	10876	[no name]	ENSORLG00000015574	coatomer protein complex subunit beta 2	8464	ENSORLT00000019502,ENSORLT00000030992,ENSORLT00000037038	[none]	[none]	ENSORLT00000019502,ENSORLT00000030992,ENSORLT00000037038	[none]	yes
pCONDEL.318	chr13	31925665	31925816	151	ENSORLG00000015543,ENSORLG00000020203	10, 100	pDEL.263	mrps22	ENSORLG00000015543	mitochondrial ribosomal protein S22	11089	[no name]	ENSORLG00000015574	coatomer protein complex subunit beta 2	8237	ENSORLT00000019502,ENSORLT00000030992,ENSORLT00000037038	[none]	[none]	ENSORLT00000019502,ENSORLT00000030992,ENSORLT00000037038	[none]	yes
pCONDEL.319	chr13	31926369	31926467	98	ENSORLG00000015543,ENSORLG00000020203	10, 25, 50	pDEL.263	mrps22	ENSORLG00000015543	mitochondrial ribosomal protein S22	11793	[no name]	ENSORLG00000015574	coatomer protein complex subunit beta 2	7586	ENSORLT00000019502,ENSORLT00000030992,ENSORLT00000037038	[none]	[none]	[none]	[none]	yes
pCONDEL.320	chr13	31926918	31927037	119	ENSORLG00000015543,ENSORLG00000020203	25, 50, 100	pDEL.263	mrps22	ENSORLG00000015543	mitochondrial ribosomal protein S22	12342	[no name]	ENSORLG00000015574	coatomer protein complex subunit beta 2	7016	ENSORLT00000019502,ENSORLT00000030992,ENSORLT00000037038	[none]	[none]	ENSORLT00000019502,ENSORLT00000030992,ENSORLT00000037038	[none]	yes
pCONDEL.321	chr13	31928521	31928724	203	ENSORLG00000015543,ENSORLG00000020203	10, 25, 50, 100	pDEL.263	mrps22	ENSORLG00000015543	mitochondrial ribosomal protein S22	13945	[no name]	ENSORLG00000015574	coatomer protein complex subunit beta 2	5329	ENSORLT00000019502,ENSORLT00000030992,ENSORLT00000037038	[none]	[none]	ENSORLT00000019502,ENSORLT00000030992,ENSORLT00000037038	[none]	yes
pCONDEL.322	chr13	31929220	31929270	50	ENSORLG00000015543,ENSORLG00000020203	50	pDEL.263	mrps22	ENSORLG00000015543	mitochondrial ribosomal protein S22	14644	[no name]	ENSORLG00000015574	coatomer protein complex subunit beta 2	4783	ENSORLT00000019502,ENSORLT00000030992,ENSORLT00000037038	[none]	[none]	ENSORLT00000019502,ENSORLT00000030992,ENSORLT00000037038,ENSORLT00000038434	[none]	yes
pCONDEL.323	chr13	31929453	31929561	108	ENSORLG00000015543,ENSORLG00000020203	10, 25, 50, 100	pDEL.263	mrps22	ENSORLG00000015543	mitochondrial ribosomal protein S22	14877	[no name]	ENSORLG00000015574	coatomer protein complex subunit beta 2	4492	ENSORLT00000019502,ENSORLT00000030992,ENSORLT00000037038	[none]	[none]	ENSORLT00000019502,ENSORLT00000030992,ENSORLT00000037038,ENSORLT00000038434	[none]	yes
pCONDEL.324	chr13	31931655	31931806	151	ENSORLG00000015543,ENSORLG00000020203	10, 25, 50, 100	pDEL.263	mrps22	ENSORLG00000015543	mitochondrial ribosomal protein S22	17079	[no name]	ENSORLG00000015574	coatomer protein complex subunit beta 2	2247	ENSORLT00000019502,ENSORLT00000030992,ENSORLT00000037038,ENSORLT00000038434	[none]	[none]	ENSORLT00000019502,ENSORLT00000030992,ENSORLT00000037038,ENSORLT00000038434	[none]	yes
pCONDEL.325	chr13	31932036	31932188	152	ENSORLG00000015543,ENSORLG00000020203	10, 25, 50, 100	pDEL.263	mrps22	ENSORLG00000015543	mitochondrial ribosomal protein S22	17460	[no name]	ENSORLG00000015574	coatomer protein complex subunit beta 2	1865	ENSORLT00000019502,ENSORLT00000030992,ENSORLT00000037038,ENSORLT00000038434	[none]	[none]	ENSORLT00000019502,ENSORLT00000030992,ENSORLT00000037038,ENSORLT00000038434	[none]	yes
pCONDEL.326	chr13	31932619	31932739	120	ENSORLG00000015543,ENSORLG00000020203	10, 25, 50, 100	pDEL.263	mrps22	ENSORLG00000015543	mitochondrial ribosomal protein S22	18043	[no name]	ENSORLG00000015574	coatomer protein complex subunit beta 2	1314	ENSORLT00000019502,ENSORLT00000030992,ENSORLT00000037038,ENSORLT00000038434	[none]	[none]	ENSORLT00000019502,ENSORLT00000030992,ENSORLT00000037038,ENSORLT00000038434	[none]	yes
pCONDEL.327	chr13	31933257	31933340	83	ENSORLG00000015543,ENSORLG00000020203	10, 25, 50	pDEL.263	mrps22	ENSORLG00000015543	mitochondrial ribosomal protein S22	18681	[no name]	ENSORLG00000015574	coatomer protein complex subunit beta 2	713	ENSORLT00000019502,ENSORLT00000030992,ENSORLT00000037038,ENSORLT00000038434	[none]	[none]	ENSORLT00000019502,ENSORLT00000030992,ENSORLT00000037038,ENSORLT00000038434	[none]	yes
pCONDEL.328	chr13	31933450	31933593	143	ENSORLG00000015543,ENSORLG00000020203	10, 25, 100	pDEL.263	mrps22	ENSORLG00000015543	mitochondrial ribosomal protein S22	18874	[no name]	ENSORLG00000015574	coatomer protein complex subunit beta 2	460	ENSORLT00000019502,ENSORLT00000030992,ENSORLT00000037038,ENSORLT00000038434	[none]	ENSORLT00000042502	ENSORLT00000019502,ENSORLT00000030992,ENSORLT00000037038,ENSORLT00000038434	[none]	yes
pCONDEL.329	chr14	3548841	3548891	50	ENSORLG00000000824,ENSORLG00000000838,ENSORLG00000000850,ENSORLG00000024148	50	pDEL.264	[no name]	ENSORLG00000029326	[no description]	11360	pitx1	ENSORLG00000024148	paired-like homeodomain 1	99633	[none]	[none]	[none]	[none]	[none]	-
pCONDEL.330	chr14	4124357	4124481	124	ENSORLG00000000947,ENSORLG00000000951,ENSORLG00000000961	10, 25, 50	pDEL.265	tcf7	ENSORLG00000000976	transcription factor 7	5586	vdac1	ENSORLG00000000991	voltage-dependent anion channel 1	37747	[none]	[none]	[none]	[none]	[none]	-
pCONDEL.331	chr14	4157186	4157298	112	ENSORLG00000000947,ENSORLG00000000951,ENSORLG00000000961	10	pDEL.266	tcf7	ENSORLG00000000976	transcription factor 7	38415	vdac1	ENSORLG00000000991	voltage-dependent anion channel 1	4930	[none]	[none]	[none]	[none]	[none]	yes
pCONDEL.332	chr14	4157321	4157405	84	ENSORLG00000000947,ENSORLG00000000951,ENSORLG00000000961,ENSORLG00000028417	10	pDEL.266	tcf7	ENSORLG00000000976	transcription factor 7	38550	vdac1	ENSORLG00000000991	voltage-dependent anion channel 1	4823	[none]	[none]	[none]	[none]	[none]	yes
pCONDEL.333	chr14	5569200	5569264	64	ENSORLG00000023161	10, 50	pDEL.267	jakmip2	ENSORLG00000023161	janus kinase and microtubule interacting protein 2	11	dpysl3	ENSORLG00000019028	dihydropyrimidinase like 3	40384	[none]	ENSORLT00000036173,ENSORLT00000039546	[none]	[none]	[none]	-
pCONDEL.334	chr14	5661440	5661512	72	ENSORLG00000019028,ENSORLG00000023161,ENSORLG00000023714,ENSORLG00000028870,ENSORLG00000030603	10, 25, 50	pDEL.268	[no name]	ENSORLG00000030252	[no description]	11197	[no name]	ENSORLG00000022340	[no description]	41500	[none]	[none]	[none]	ENSORLT00000043804,ENSORLT00000045209	[none]	-
pCONDEL.335	chr14	6143776	6143873	97	ENSORLG00000001267,ENSORLG00000018969,ENSORLG00000018987,ENSORLG00000027019	100	pDEL.269	gabra6b	ENSORLG00000018969	gamma-aminobutyric acid (GABA) A receptor, alpha 6b	80651	gabra1	ENSORLG00000027019	gamma-aminobutyric acid (GABA) A receptor, alpha 1	2317	[none]	[none]	[none]	[none]	[none]	-
pCONDEL.336	chr14	6732288	6732341	53	ENSORLG00000001448,ENSORLG00000001462,ENSORLG00000001479	10	pDEL.270	ndfip1l	ENSORLG00000001479	Nedd4 family interacting protein 1, like	30117	spry4	ENSORLG00000001490	sprouty homolog 4 (Drosophila)	34011	[none]	[none]	[none]	[none]	[none]	-
pCONDEL.337	chr14	6744759	6744809	50	ENSORLG00000001274,ENSORLG00000001313,ENSORLG00000001361,ENSORLG00000001448,ENSORLG00000001462,ENSORLG00000001471,ENSORLG00000001479,ENSORLG00000001490,ENSORLG00000028838,ENSORLG00000030255	10, 50	pDEL.271	ndfip1l	ENSORLG00000001479	Nedd4 family interacting protein 1, like	42588	spry4	ENSORLG00000001490	sprouty homolog 4 (Drosophila)	21543	[none]	[none]	[none]	[none]	[none]	yes
pCONDEL.338	chr14	7597213	7597336	123	ENSORLG00000026648	10	pDEL.272	[no name]	ENSORLG00000026903	homeobox protein MSH-D	55821	nsg2	ENSORLG00000026648	neuronal vesicle trafficking associated 2	41955	[none]	[none]	[none]	ENSORLT00000029992,ENSORLT00000032833	[none]	-
pCONDEL.339	chr14	7599241	7599306	65	ENSORLG00000026648	10	pDEL.272	[no name]	ENSORLG00000026903	homeobox protein MSH-D	57849	nsg2	ENSORLG00000026648	neuronal vesicle trafficking associated 2	39985	[none]	[none]	[none]	ENSORLT00000029992,ENSORLT00000032833	[none]	-
pCONDEL.340	chr14	7727311	7727400	89	ENSORLG00000001711,ENSORLG00000001719,ENSORLG00000001727,ENSORLG00000001741,ENSORLG00000001788,ENSORLG00000001795,ENSORLG00000001812,ENSORLG00000001843,ENSORLG00000001850,ENSORLG00000001890,ENSORLG00000001900,ENSORLG00000001951,ENSORLG00000024145	10, 25	pDEL.273	CPEB4 (1 of many)	ENSORLG00000001711	cytoplasmic polyadenylation element binding protein 4	51028	adad2	ENSORLG00000001719	adenosine deaminase domain containing 2	2418	[none]	[none]	[none]	[none]	[none]	-
pCONDEL.341	chr14	8899630	8899693	63	ENSORLG00000003058,ENSORLG00000003098,ENSORLG00000003119	10	pDEL.274	caln2	ENSORLG00000028225	calneuron 2	23889	sdf2	ENSORLG00000003058	stromal cell-derived factor 2	15010	[none]	[none]	[none]	ENSORLT00000001693,ENSORLT00000037049,ENSORLT00000041532	[none]	yes
pCONDEL.342	chr14	9965697	9965751	54	ENSORLG00000003648,ENSORLG00000003675,ENSORLG00000003709,ENSORLG00000003726,ENSORLG00000003865,ENSORLG00000024068,ENSORLG00000026525,ENSORLG00000027176,ENSORLG00000027202	10	pDEL.275	rfc3	ENSORLG00000003709	replication factor C (activator 1) 3	2248	[no name]	ENSORLG00000003726	stAR-related lipid transfer protein 13	38136	[none]	[none]	[none]	[none]	[none]	-
pCONDEL.343	chr14	10043779	10043850	71	ENSORLG00000003865,ENSORLG00000026525	10	pDEL.276	[no name]	ENSORLG00000026525	[no description]	9839	[no name]	ENSORLG00000027176	[no description]	85179	[none]	[none]	[none]	[none]	[none]	-
pCONDEL.344	chr14	10097644	10097755	111	ENSORLG00000003648,ENSORLG00000003675,ENSORLG00000003709,ENSORLG00000003726,ENSORLG00000003865,ENSORLG00000024068,ENSORLG00000026525,ENSORLG00000027176,ENSORLG00000027202	10, 25, 50	pDEL.277	[no name]	ENSORLG00000026525	[no description]	63704	[no name]	ENSORLG00000027176	[no description]	31274	[none]	[none]	[none]	[none]	[none]	-
pCONDEL.345	chr14	10097825	10097903	78	ENSORLG00000003865,ENSORLG00000026525,ENSORLG00000027202	10	pDEL.277	[no name]	ENSORLG00000026525	[no description]	63885	[no name]	ENSORLG00000027176	[no description]	31126	[none]	[none]	[none]	[none]	[none]	-
pCONDEL.346	chr14	10212130	10212196	66	ENSORLG00000003865,ENSORLG00000003884,ENSORLG00000003926,ENSORLG00000003932,ENSORLG00000003956,ENSORLG00000026525,ENSORLG00000027176,ENSORLG00000027202	10, 50	pDEL.278	dclk1a	ENSORLG00000003926	doublecortin-like kinase 1a	7509	rfxap	ENSORLG00000003932	regulatory factor X-associated protein	43996	[none]	[none]	[none]	ENSORLT00000004903,ENSORLT00000004904	[none]	-
pCONDEL.347	chr14	10500889	10500948	59	ENSORLG00000004134	10	pDEL.279	frem2a	ENSORLG00000004105	FRAS1 related extracellular matrix 2a	46929	trim47	ENSORLG00000004134	tripartite motif containing 47	21019	[none]	[none]	[none]	ENSORLT00000005139,ENSORLT00000030322	[none]	-
pCONDEL.348	chr14	10688278	10688341	63	ENSORLG00000004320,ENSORLG00000025784,ENSORLG00000026976	10	pDEL.280	arfip2b	ENSORLG00000004228	ADP-ribosylation factor interacting protein 2b	100626	dchs1b	ENSORLG00000004252	dachsous cadherin-related 1b	7857	[none]	[none]	[none]	ENSORLT00000005325	[none]	-
pCONDEL.349	chr14	11050044	11050113	69	ENSORLG00000004384,ENSORLG00000004421,ENSORLG00000004443,ENSORLG00000004475,ENSORLG00000004517,ENSORLG00000004539,ENSORLG00000004589,ENSORLG00000024482,ENSORLG00000026842,ENSORLG00000028524	10, 25	pDEL.281	grik1a	ENSORLG00000004443	glutamate receptor, ionotropic, kainate 1a	3797	map3k7cl	ENSORLG00000024482	map3k7 C-terminal like	29904	[none]	[none]	[none]	ENSORLT00000004179,ENSORLT00000005574,ENSORLT00000016140	[none]	-
pCONDEL.350	chr14	11080872	11080948	76	ENSORLG00000004384,ENSORLG00000004421,ENSORLG00000004443,ENSORLG00000004475,ENSORLG00000004517,ENSORLG00000004539,ENSORLG00000004589,ENSORLG00000024482,ENSORLG00000026842,ENSORLG00000028524	10, 50	pDEL.282	map3k7cl	ENSORLG00000024482	map3k7 C-terminal like	856	bach1b	ENSORLG00000004475	BTB and CNC homology 1, basic leucine zipper transcription factor 1 b	11267	[none]	[none]	[none]	ENSORLT00000037333	[none]	-
pCONDEL.351	chr14	13423300	13423359	59	ENSORLG00000005917,ENSORLG00000005948,ENSORLG00000006042,ENSORLG00000006079,ENSORLG00000024481,ENSORLG00000025532	10	pDEL.283	[no name]	ENSORLG00000025532	[no description]	11552	[no name]	ENSORLG00000005948	neurexin-2	19354	[none]	[none]	[none]	ENSORLT00000007487,ENSORLT00000035097,ENSORLT00000036135	[none]	-
pCONDEL.352	chr14	13692421	13692643	222	ENSORLG00000006042,ENSORLG00000006079,ENSORLG00000006095,ENSORLG00000006100,ENSORLG00000006108,ENSORLG00000006170,ENSORLG00000006189,ENSORLG00000006252,ENSORLG00000006270,ENSORLG00000006365,ENSORLG00000025735,ENSORLG00000026245,ENSORLG00000026494,ENSORLG00000027409	10, 25, 50, 100	pDEL.284	zgc:100829	ENSORLG00000026494	zgc:100829	55177	cxxc5a	ENSORLG00000006108	CXXC finger protein 5a	51371	[none]	[none]	[none]	[none]	[none]	yes
pCONDEL.353	chr14	14090691	14090749	58	ENSORLG00000006412,ENSORLG00000006465,ENSORLG00000006478,ENSORLG00000006497,ENSORLG00000006515,ENSORLG00000006523,ENSORLG00000006624,ENSORLG00000006655,ENSORLG00000006682,ENSORLG00000006716,ENSORLG00000006748,ENSORLG00000006778,ENSORLG00000023874,ENSORLG00000025777	10	pDEL.285	[no name]	ENSORLG00000028095	coiled-coil domain-containing protein 38	7622	gsx1	ENSORLG00000006664	GS homeobox 1	35480	[none]	[none]	[none]	[none]	[none]	-
pCONDEL.354	chr14	14320532	14320607	75	ENSORLG00000006845,ENSORLG00000006909	10	pDEL.286	zbtb20	ENSORLG00000025378	zinc finger and BTB domain containing 20	28624	dlg4a	ENSORLG00000006845	discs, large homolog 4a (Drosophila)	10312	[none]	[none]	[none]	[none]	[none]	-
pCONDEL.355	chr14	14363947	14364092	145	ENSORLG00000006716,ENSORLG00000006748,ENSORLG00000006778,ENSORLG00000006782,ENSORLG00000006845,ENSORLG00000006909,ENSORLG00000006941,ENSORLG00000006960,ENSORLG00000025378,ENSORLG00000028485	10, 25	pDEL.287	dlg4a	ENSORLG00000006845	discs, large homolog 4a (Drosophila)	33029	ephb4a	ENSORLG00000006909	eph receptor B4a	66237	[none]	[none]	[none]	ENSORLT00000035053	[none]	-
pCONDEL.356	chr14	14601550	14601613	63	ENSORLG00000006909,ENSORLG00000006941,ENSORLG00000006960,ENSORLG00000006973,ENSORLG00000007006,ENSORLG00000027617,ENSORLG00000028485,ENSORLG00000029256,ENSORLG00000029507	10	pDEL.288	mepce	ENSORLG00000027617	methylphosphate capping enzyme	5628	PAK3	ENSORLG00000007006	serine/threonine-protein kinase PAK 3	34191	[none]	[none]	[none]	ENSORLT00000037872	[none]	-
pCONDEL.357	chr14	16007342	16007400	58	ENSORLG00000008459	10	pDEL.289	cwc15	ENSORLG00000008550	CWC15 spliceosome associated protein homolog	3578	plp1b	ENSORLG00000008564	proteolipid protein 1b	22602	[none]	[none]	[none]	[none]	[none]	-
pCONDEL.358	chr14	16108986	16109051	65	ENSORLG00000008580,ENSORLG00000008662	10	pDEL.290	gria3a	ENSORLG00000008662	glutamate receptor, ionotropic, AMPA 3a	33836	thoc2	ENSORLG00000008692	THO complex 2	68055	[none]	[none]	[none]	ENSORLT00000010870,ENSORLT00000010871,ENSORLT00000034027,ENSORLT00000046783	[none]	-
pCONDEL.359	chr14	19187387	19187568	181	ENSORLG00000010326,ENSORLG00000010408	10, 25, 50, 100	pDEL.291	tmlhe	ENSORLG00000010326	trimethyllysine hydroxylase, epsilon	118334	gabrb4	ENSORLG00000010333	gamma-aminobutyric acid type A receptor beta4 subunit	3575	[none]	[none]	[none]	ENSORLT00000012946,ENSORLT00000027801,ENSORLT00000040425	[none]	-
pCONDEL.360	chr14	19252560	19252656	96	ENSORLG00000010312,ENSORLG00000010326,ENSORLG00000010333,ENSORLG00000010408	10, 25, 50, 100	pDEL.292	gabrb4	ENSORLG00000010333	gamma-aminobutyric acid type A receptor beta4 subunit	61418	gabra3	ENSORLG00000010408	gamma-aminobutyric acid (GABA) A receptor, alpha 3	39883	[none]	[none]	[none]	[none]	[none]	-
pCONDEL.361	chr14	19341934	19342016	82	ENSORLG00000010333,ENSORLG00000010408,ENSORLG00000010427,ENSORLG00000010448	10	pDEL.293	gabra3	ENSORLG00000010408	gamma-aminobutyric acid (GABA) A receptor, alpha 3	49396	[no name]	ENSORLG00000016291	[no description]	120238	[none]	[none]	[none]	ENSORLT00000013040,ENSORLT00000013043	[none]	-
pCONDEL.362	chr14	19342043	19342130	87	ENSORLG00000010333,ENSORLG00000010408,ENSORLG00000010427,ENSORLG00000010448	10	pDEL.293	gabra3	ENSORLG00000010408	gamma-aminobutyric acid (GABA) A receptor, alpha 3	49505	[no name]	ENSORLG00000016291	[no description]	120124	[none]	[none]	[none]	ENSORLT00000013040,ENSORLT00000013043	[none]	-
pCONDEL.363	chr14	19385873	19386032	159	ENSORLG00000010333,ENSORLG00000010408,ENSORLG00000010427,ENSORLG00000010448,ENSORLG00000010554,ENSORLG00000010597,ENSORLG00000010604,ENSORLG00000021053,ENSORLG00000021095	10, 25, 50, 100	pDEL.294	gabra3	ENSORLG00000010408	gamma-aminobutyric acid (GABA) A receptor, alpha 3	93335	[no name]	ENSORLG00000016291	[no description]	76222	[none]	[none]	[none]	ENSORLT00000013040,ENSORLT00000013043	[none]	-
pCONDEL.364	chr14	19388823	19388915	92	ENSORLG00000010333,ENSORLG00000010408,ENSORLG00000010427,ENSORLG00000010448,ENSORLG00000010554,ENSORLG00000010597,ENSORLG00000010604,ENSORLG00000021053,ENSORLG00000021095	10	pDEL.294	gabra3	ENSORLG00000010408	gamma-aminobutyric acid (GABA) A receptor, alpha 3	96285	[no name]	ENSORLG00000016291	[no description]	73339	[none]	[none]	[none]	ENSORLT00000013040,ENSORLT00000013043	[none]	-
pCONDEL.365	chr14	20122917	20122975	58	ENSORLG00000010852,ENSORLG00000010902,ENSORLG00000025822,ENSORLG00000029502	10, 50	pDEL.295	spata22	ENSORLG00000025822	spermatogenesis associated 22	132230	[no name]	ENSORLG00000030139	[no description]	492	[none]	[none]	[none]	ENSORLT00000037207,ENSORLT00000041409	[none]	-
pCONDEL.366	chr14	20153921	20153980	59	ENSORLG00000010852,ENSORLG00000010902,ENSORLG00000025822,ENSORLG00000029502	10, 25, 50	pDEL.296	[no name]	ENSORLG00000030139	[no description]	30455	si:dkey-35m8.1	ENSORLG00000029502	si:dkey-35m8.1	5066	[none]	[none]	[none]	ENSORLT00000041409	[none]	-
pCONDEL.367	chr14	21790940	21790999	59	ENSORLG00000012209	10	pDEL.297	VMP1	ENSORLG00000012209	vacuole membrane protein 1	19025	ola-mir-21-2	ENSORLG00000020953	ola-mir-21-2	60055	ENSORLT00000015287,ENSORLT00000028121,ENSORLT00000031883	[none]	[none]	ENSORLT00000015287,ENSORLT00000028121,ENSORLT00000031883	[none]	-
pCONDEL.368	chr14	21895056	21895223	167	ENSORLG00000012174,ENSORLG00000012209,ENSORLG00000012295,ENSORLG00000012310,ENSORLG00000012337,ENSORLG00000012396,ENSORLG00000020953	10, 25, 50, 100	pDEL.298	rnft1	ENSORLG00000012310	ring finger protein, transmembrane 1	2256	med13a	ENSORLG00000012337	mediator complex subunit 13a	44811	[none]	[none]	[none]	[none]	[none]	yes
pCONDEL.369	chr14	22315239	22315359	120	ENSORLG00000012440	10, 25, 50, 100	pDEL.299	auts2a	ENSORLG00000012440	activator of transcription and developmental regulator AUTS2 a	105114	[no name]	ENSORLG00000024537	[no description]	64394	[none]	[none]	[none]	ENSORLT00000027680,ENSORLT00000029483	[none]	-
pCONDEL.370	chr14	22482310	22482449	139	ENSORLG00000012457	10, 25, 50, 100	pDEL.300	[no name]	ENSORLG00000024537	[no description]	102558	cxadr	ENSORLG00000012457	CXADR Ig-like cell adhesion molecule	136708	[none]	[none]	[none]	ENSORLT00000027680,ENSORLT00000029483	[none]	-
pCONDEL.371	chr14	25339200	25339257	57	ENSORLG00000014609,ENSORLG00000014619,ENSORLG00000014631,ENSORLG00000014640	10	pDEL.301	htr3a	ENSORLG00000014631	5-hydroxytryptamine (serotonin) receptor 3A	43194	zbtb16	ENSORLG00000014640	zinc finger and BTB domain containing 16	130268	[none]	[none]	[none]	ENSORLT00000018348	[none]	-
pCONDEL.372	chr14	25595115	25595165	50	ENSORLG00000014640,ENSORLG00000014681	10	pDEL.302	zbtb16	ENSORLG00000014640	zinc finger and BTB domain containing 16	125591	ncam1a	ENSORLG00000014681	neural cell adhesion molecule 1a	6552	[none]	[none]	[none]	ENSORLT00000018405,ENSORLT00000018408,ENSORLT00000018411,ENSORLT00000026808,ENSORLT00000027256	[none]	yes
pCONDEL.373	chr14	27248723	27248776	53	ENSORLG00000015079,ENSORLG00000015131,ENSORLG00000029829	10	pDEL.303	si:ch211-176g13.8	ENSORLG00000028737	si:ch211-176g13.8	4179	si:ch211-284f22.3	ENSORLG00000029829	si:ch211-284f22.3	41133	[none]	[none]	[none]	[none]	[none]	-
pCONDEL.374	chr14	28371342	28371407	65	ENSORLG00000015350,ENSORLG00000015367,ENSORLG00000015374,ENSORLG00000015385,ENSORLG00000015392	25, 50	pDEL.304	klf8	ENSORLG00000015374	Kruppel-like factor 8	16042	klf5l	ENSORLG00000015385	Kruppel-like factor 5 like	46344	[none]	[none]	[none]	ENSORLT00000019247,ENSORLT00000035229,ENSORLT00000035853	[none]	-
pCONDEL.375	chr14	28577131	28577220	89	ENSORLG00000015385,ENSORLG00000015392	10, 25, 50	pDEL.305	[no name]	ENSORLG00000027499	[no description]	48712	SPRY3	ENSORLG00000015407	sprouty RTK signaling antagonist 3	97833	[none]	[none]	[none]	[none]	[none]	yes
pCONDEL.376	chr15	6666491	6666568	77	ENSORLG00000019684	10, 25	pDEL.306	ttc7a	ENSORLG00000001444	tetratricopeptide repeat domain 7A	71378	calm2a	ENSORLG00000027222	calmodulin 2a (phosphorylase kinase, delta)	24872	[none]	[none]	[none]	ENSORLT00000001783,ENSORLT00000035323	[none]	-
pCONDEL.377	chr15	10027382	10027466	84	ENSORLG00000001868,ENSORLG00000028112	10, 25, 50	pDEL.307	[no name]	ENSORLG00000001868	[no description]	10663	[no name]	ENSORLG00000022829	[no description]	7427	[none]	[none]	[none]	[none]	[none]	yes
pCONDEL.378	chr15	16122313	16122433	120	ENSORLG00000004427,ENSORLG00000004433,ENSORLG00000030158	10, 25, 100	pDEL.308	SRBD1	ENSORLG00000004427	S1 RNA binding domain 1	121392	six2a	ENSORLG00000004433	SIX homeobox 2a	15319	[none]	[none]	[none]	[none]	[none]	-
pCONDEL.379	chr15	16337603	16337777	174	ENSORLG00000004674,ENSORLG00000028115,ENSORLG00000030158	10, 25, 50, 100	pDEL.309	[no name]	ENSORLG00000027375	[no description]	175457	prepl	ENSORLG00000004458	prolyl endopeptidase like	10563	[none]	[none]	[none]	ENSORLT00000043964	[none]	-
pCONDEL.380	chr15	16365849	16365908	59	ENSORLG00000004458,ENSORLG00000004483,ENSORLG00000004504,ENSORLG00000004508,ENSORLG00000004629,ENSORLG00000004654,ENSORLG00000004674,ENSORLG00000004745,ENSORLG00000028115,ENSORLG00000029257	10, 25, 50	pDEL.310	slc3a1	ENSORLG00000004483	solute carrier family 3 member 1	2260	ppm1ba	ENSORLG00000004504	protein phosphatase, Mg2+/Mn2+ dependent, 1Ba	13884	[none]	[none]	ENSORLT00000005663	[none]	[none]	-
pCONDEL.381	chr15	16499741	16499794	53	ENSORLG00000004674,ENSORLG00000028115	10	pDEL.311	lyrm7	ENSORLG00000028115	LYR motif containing 7	12947	rtkn2a	ENSORLG00000004745	rhotekin 2a	28796	[none]	[none]	[none]	ENSORLT00000005953,ENSORLT00000029040	[none]	-
pCONDEL.382	chr15	16551566	16551629	63	ENSORLG00000004483,ENSORLG00000004504,ENSORLG00000004508,ENSORLG00000004629,ENSORLG00000004745,ENSORLG00000004756,ENSORLG00000004760,ENSORLG00000004769,ENSORLG00000004784	10	pDEL.312	rtkn2a	ENSORLG00000004745	rhotekin 2a	22977	arid5b	ENSORLG00000004756	AT-rich interaction domain 5B	63226	[none]	[none]	[none]	ENSORLT00000005985	[none]	yes
pCONDEL.383	chr15	16560017	16560092	75	ENSORLG00000004745,ENSORLG00000004756,ENSORLG00000004784	10, 25	pDEL.313	rtkn2a	ENSORLG00000004745	rhotekin 2a	31428	arid5b	ENSORLG00000004756	AT-rich interaction domain 5B	54763	[none]	[none]	[none]	ENSORLT00000005985	[none]	-
pCONDEL.384	chr15	16565969	16566093	124	ENSORLG00000004760,ENSORLG00000004769	10, 25	pDEL.314	rtkn2a	ENSORLG00000004745	rhotekin 2a	37380	arid5b	ENSORLG00000004756	AT-rich interaction domain 5B	48762	[none]	[none]	[none]	ENSORLT00000005985	[none]	-
pCONDEL.385	chr15	16770778	16770848	70	ENSORLG00000004756,ENSORLG00000004760,ENSORLG00000004769,ENSORLG00000004784,ENSORLG00000004813,ENSORLG00000004855,ENSORLG00000027425	10, 25	pDEL.315	5S_rRNA	ENSORLG00000021674	5S ribosomal RNA	12319	akt3a	ENSORLG00000004813	v-akt murine thymoma viral oncogene homolog 3a	10350	[none]	[none]	[none]	ENSORLT00000032892,ENSORLT00000036203,ENSORLT00000046073	[none]	-
pCONDEL.386	chr15	16778171	16778229	58	ENSORLG00000004760	10	pDEL.316	5S_rRNA	ENSORLG00000021674	5S ribosomal RNA	19712	akt3a	ENSORLG00000004813	v-akt murine thymoma viral oncogene homolog 3a	2969	[none]	[none]	[none]	ENSORLT00000032892,ENSORLT00000036203,ENSORLT00000046073	[none]	-
pCONDEL.387	chr15	16803840	16803894	54	ENSORLG00000004756,ENSORLG00000004769,ENSORLG00000004784,ENSORLG00000004813,ENSORLG00000004855,ENSORLG00000027425	10, 25, 50	pDEL.317	akt3a	ENSORLG00000004813	v-akt murine thymoma viral oncogene homolog 3a	22643	zbtb18	ENSORLG00000027425	zinc finger and BTB domain containing 18	7992	[none]	[none]	[none]	[none]	[none]	-
pCONDEL.388	chr15	16803916	16803999	83	ENSORLG00000004756,ENSORLG00000004784,ENSORLG00000004813,ENSORLG00000004855,ENSORLG00000027425	10	pDEL.317	akt3a	ENSORLG00000004813	v-akt murine thymoma viral oncogene homolog 3a	22719	zbtb18	ENSORLG00000027425	zinc finger and BTB domain containing 18	7887	[none]	[none]	[none]	[none]	[none]	-
pCONDEL.389	chr15	16938609	16938898	289	ENSORLG00000004888,ENSORLG00000026240,ENSORLG00000029642	10, 25, 50, 100	pDEL.318	atl2	ENSORLG00000026240	atlastin GTPase 2	29694	[no name]	ENSORLG00000029642	[no description]	16412	[none]	[none]	[none]	[none]	[none]	-
pCONDEL.390	chr15	16938985	16939043	58	ENSORLG00000004888,ENSORLG00000026240,ENSORLG00000029642	10	pDEL.318	atl2	ENSORLG00000026240	atlastin GTPase 2	30070	[no name]	ENSORLG00000029642	[no description]	16267	[none]	[none]	[none]	[none]	[none]	-
pCONDEL.391	chr15	16939066	16939200	134	ENSORLG00000004888,ENSORLG00000026240,ENSORLG00000029642	10, 25, 50, 100	pDEL.318	atl2	ENSORLG00000026240	atlastin GTPase 2	30151	[no name]	ENSORLG00000029642	[no description]	16110	[none]	[none]	[none]	[none]	[none]	-
pCONDEL.392	chr15	17494080	17494157	77	ENSORLG00000005009,ENSORLG00000005049,ENSORLG00000025310	10, 50	pDEL.319	grid1a	ENSORLG00000005049	glutamate receptor, ionotropic, delta 1a	10713	[no name]	ENSORLG00000023870	[no description]	315438	[none]	[none]	[none]	ENSORLT00000006365	[none]	-
pCONDEL.393	chr15	17556085	17556149	64	ENSORLG00000005049	10	pDEL.320	grid1a	ENSORLG00000005049	glutamate receptor, ionotropic, delta 1a	72718	[no name]	ENSORLG00000023870	[no description]	253446	[none]	[none]	[none]	ENSORLT00000006365	[none]	-
pCONDEL.394	chr15	17579170	17579255	85	ENSORLG00000005049	10, 25, 50, 100	pDEL.321	grid1a	ENSORLG00000005049	glutamate receptor, ionotropic, delta 1a	95803	[no name]	ENSORLG00000023870	[no description]	230340	[none]	[none]	[none]	ENSORLT00000006365	[none]	-
pCONDEL.395	chr15	17597895	17598064	169	ENSORLG00000005049	10, 25, 50, 100	pDEL.322	grid1a	ENSORLG00000005049	glutamate receptor, ionotropic, delta 1a	114528	[no name]	ENSORLG00000023870	[no description]	211531	[none]	[none]	[none]	ENSORLT00000006365	[none]	-
pCONDEL.396	chr15	17630115	17630174	59	ENSORLG00000005049	10	pDEL.323	grid1a	ENSORLG00000005049	glutamate receptor, ionotropic, delta 1a	146748	[no name]	ENSORLG00000023870	[no description]	179421	[none]	[none]	[none]	ENSORLT00000006365	[none]	-
pCONDEL.397	chr15	17660857	17660908	51	ENSORLG00000005049	10	pDEL.324	grid1a	ENSORLG00000005049	glutamate receptor, ionotropic, delta 1a	177490	[no name]	ENSORLG00000023870	[no description]	148687	[none]	[none]	[none]	ENSORLT00000006365	[none]	-
pCONDEL.398	chr15	17661044	17661099	55	ENSORLG00000005049	10	pDEL.324	grid1a	ENSORLG00000005049	glutamate receptor, ionotropic, delta 1a	177677	[no name]	ENSORLG00000023870	[no description]	148496	[none]	[none]	[none]	ENSORLT00000006365	[none]	-
pCONDEL.399	chr15	17673502	17673630	128	ENSORLG00000005049	10, 25, 50, 100	pDEL.325	grid1a	ENSORLG00000005049	glutamate receptor, ionotropic, delta 1a	190135	[no name]	ENSORLG00000023870	[no description]	135965	[none]	[none]	[none]	ENSORLT00000006365	[none]	-
pCONDEL.400	chr15	17727778	17727877	99	ENSORLG00000005058,ENSORLG00000005071	10	pDEL.326	grid1a	ENSORLG00000005049	glutamate receptor, ionotropic, delta 1a	244411	[no name]	ENSORLG00000023870	[no description]	81718	[none]	[none]	[none]	ENSORLT00000006365	[none]	-
pCONDEL.401	chr15	18200157	18200312	155	ENSORLG00000005239,ENSORLG00000005246,ENSORLG00000005251,ENSORLG00000005313,ENSORLG00000025761,ENSORLG00000026032	10, 25, 50, 100	pDEL.327	[no name]	ENSORLG00000005246	formin-2	8774	grem2a	ENSORLG00000005251	gremlin 2, DAN family BMP antagonist a	26088	[none]	[none]	[none]	ENSORLT00000006619	[none]	-
pCONDEL.402	chr15	18209428	18209491	63	ENSORLG00000005239,ENSORLG00000005246,ENSORLG00000005251,ENSORLG00000005313,ENSORLG00000025761,ENSORLG00000026032	10	pDEL.328	[no name]	ENSORLG00000005246	formin-2	18045	grem2a	ENSORLG00000005251	gremlin 2, DAN family BMP antagonist a	16909	[none]	[none]	[none]	ENSORLT00000006619	[none]	-
pCONDEL.403	chr15	18371325	18371377	52	ENSORLG00000005313,ENSORLG00000005345,ENSORLG00000005355,ENSORLG00000025406,ENSORLG00000025761,ENSORLG00000026677,ENSORLG00000030042	10	pDEL.329	bicc1a	ENSORLG00000005313	BicC family RNA binding protein 1a	73383	phyhipla	ENSORLG00000025761	phytanoyl-CoA 2-hydroxylase interacting protein-like a	2563	[none]	[none]	[none]	[none]	[none]	-
pCONDEL.404	chr15	18416786	18416839	53	ENSORLG00000005345,ENSORLG00000005355,ENSORLG00000030042	10	pDEL.330	slc16a9a	ENSORLG00000005345	solute carrier family 16 member 9a	5090	ccdc6a	ENSORLG00000005355	coiled-coil domain containing 6a	10233	[none]	[none]	ENSORLT00000027503	[none]	[none]	-
pCONDEL.405	chr15	18537754	18537854	100	ENSORLG00000005345,ENSORLG00000005355,ENSORLG00000005423,ENSORLG00000005428,ENSORLG00000005437,ENSORLG00000005460,ENSORLG00000005484,ENSORLG00000005501,ENSORLG00000021809,ENSORLG00000023452,ENSORLG00000025406,ENSORLG00000025761,ENSORLG00000026677,ENSORLG00000030042	10, 25, 50	pDEL.331	[no name]	ENSORLG00000030042	[no description]	53741	ubac2	ENSORLG00000005423	UBA domain containing 2	32571	[none]	[none]	[none]	[none]	[none]	-
pCONDEL.406	chr15	18539453	18539558	105	ENSORLG00000005345,ENSORLG00000005355,ENSORLG00000005423,ENSORLG00000005428,ENSORLG00000005437,ENSORLG00000005460,ENSORLG00000005484,ENSORLG00000005501,ENSORLG00000021809,ENSORLG00000023452,ENSORLG00000025406,ENSORLG00000025761,ENSORLG00000026677,ENSORLG00000030042	10, 25, 50, 100	pDEL.332	[no name]	ENSORLG00000030042	[no description]	55440	ubac2	ENSORLG00000005423	UBA domain containing 2	30867	[none]	[none]	[none]	[none]	[none]	-
pCONDEL.407	chr15	18558836	18559005	169	ENSORLG00000005345,ENSORLG00000005355,ENSORLG00000005423,ENSORLG00000005428,ENSORLG00000005437,ENSORLG00000005460,ENSORLG00000005484,ENSORLG00000005501,ENSORLG00000021809,ENSORLG00000023452,ENSORLG00000025406,ENSORLG00000025761,ENSORLG00000026677,ENSORLG00000030042	10, 25, 50, 100	pDEL.333	[no name]	ENSORLG00000030042	[no description]	74823	ubac2	ENSORLG00000005423	UBA domain containing 2	11420	[none]	[none]	[none]	[none]	[none]	-
pCONDEL.408	chr15	18663615	18663739	124	ENSORLG00000005423,ENSORLG00000005428,ENSORLG00000005437,ENSORLG00000005460,ENSORLG00000005484,ENSORLG00000005501,ENSORLG00000021809,ENSORLG00000023452,ENSORLG00000030042	10, 25, 50, 100	pDEL.334	pibf1	ENSORLG00000023452	progesterone immunomodulatory binding factor 1	25512	pgbd5	ENSORLG00000005501	piggyBac transposable element derived 5	29611	[none]	[none]	[none]	[none]	[none]	-
pCONDEL.409	chr15	18688832	18688892	60	ENSORLG00000005501	10	pDEL.335	pibf1	ENSORLG00000023452	progesterone immunomodulatory binding factor 1	50729	pgbd5	ENSORLG00000005501	piggyBac transposable element derived 5	4458	[none]	[none]	[none]	ENSORLT00000006926,ENSORLT00000006927,ENSORLT00000032499	[none]	-
pCONDEL.410	chr15	19024681	19024746	65	ENSORLG00000005595,ENSORLG00000005610,ENSORLG00000005612,ENSORLG00000005619,ENSORLG00000005635,ENSORLG00000005647,ENSORLG00000005663,ENSORLG00000005671,ENSORLG00000005690,ENSORLG00000005739	50	pDEL.336	zranb1b	ENSORLG00000005663	zinc finger, RAN-binding domain containing 1b	28438	CTBP2	ENSORLG00000005671	C-terminal-binding protein 2	57104	[none]	[none]	[none]	ENSORLT00000007131,ENSORLT00000043971	[none]	-
pCONDEL.411	chr15	19024768	19024901	133	ENSORLG00000005595,ENSORLG00000005610,ENSORLG00000005612,ENSORLG00000005619,ENSORLG00000005635,ENSORLG00000005647,ENSORLG00000005663,ENSORLG00000005671,ENSORLG00000005690,ENSORLG00000005739	10, 25	pDEL.336	zranb1b	ENSORLG00000005663	zinc finger, RAN-binding domain containing 1b	28525	CTBP2	ENSORLG00000005671	C-terminal-binding protein 2	56949	[none]	[none]	[none]	ENSORLT00000007131,ENSORLT00000043971	[none]	-
pCONDEL.412	chr15	19031825	19031900	75	ENSORLG00000005610,ENSORLG00000005612,ENSORLG00000005619,ENSORLG00000005635,ENSORLG00000005647,ENSORLG00000005663,ENSORLG00000005671,ENSORLG00000005690,ENSORLG00000005739	10	pDEL.337	zranb1b	ENSORLG00000005663	zinc finger, RAN-binding domain containing 1b	35582	CTBP2	ENSORLG00000005671	C-terminal-binding protein 2	49950	[none]	[none]	[none]	ENSORLT00000007131,ENSORLT00000043971	[none]	-
pCONDEL.413	chr15	19175894	19176042	148	ENSORLG00000005619,ENSORLG00000005635,ENSORLG00000005647,ENSORLG00000005663,ENSORLG00000005671,ENSORLG00000005690,ENSORLG00000005739	10, 25, 50	pDEL.338	edrf1	ENSORLG00000005690	erythroid differentiation regulatory factor 1	73772	adam12	ENSORLG00000005739	ADAM metallopeptidase domain 12	27242	[none]	[none]	[none]	ENSORLT00000007214,ENSORLT00000007215	[none]	-
pCONDEL.414	chr15	19232243	19232377	134	ENSORLG00000005671,ENSORLG00000005690,ENSORLG00000005739,ENSORLG00000005824	10, 25, 50	pDEL.339	adam12	ENSORLG00000005739	ADAM metallopeptidase domain 12	28960	gnrh3	ENSORLG00000005824	prepro-gonadotropin-releasing hormone	160964	[none]	[none]	[none]	[none]	[none]	-
pCONDEL.415	chr15	19232585	19232637	52	ENSORLG00000005671,ENSORLG00000005690,ENSORLG00000005739,ENSORLG00000005824	10	pDEL.339	adam12	ENSORLG00000005739	ADAM metallopeptidase domain 12	29302	gnrh3	ENSORLG00000005824	prepro-gonadotropin-releasing hormone	160704	[none]	[none]	[none]	[none]	[none]	-
pCONDEL.416	chr15	19250756	19250831	75	ENSORLG00000005671,ENSORLG00000005690,ENSORLG00000005739,ENSORLG00000005824	10, 25, 100	pDEL.339	adam12	ENSORLG00000005739	ADAM metallopeptidase domain 12	47473	gnrh3	ENSORLG00000005824	prepro-gonadotropin-releasing hormone	142510	ENSORLT00000007240	[none]	[none]	ENSORLT00000007240,ENSORLT00000041280	[none]	yes
pCONDEL.417	chr15	19251025	19251097	72	ENSORLG00000005671,ENSORLG00000005690,ENSORLG00000005739,ENSORLG00000005824	25, 50, 100	pDEL.339	adam12	ENSORLG00000005739	ADAM metallopeptidase domain 12	47742	gnrh3	ENSORLG00000005824	prepro-gonadotropin-releasing hormone	142244	ENSORLT00000007240,ENSORLT00000041280	[none]	[none]	ENSORLT00000007240,ENSORLT00000041280	[none]	yes
pCONDEL.418	chr15	19736646	19736696	50	ENSORLG00000005919,ENSORLG00000005955,ENSORLG00000006001,ENSORLG00000006009,ENSORLG00000006025	10	pDEL.340	SORCS1	ENSORLG00000006009	sortilin related VPS10 domain containing receptor 1	71469	sorcs3b	ENSORLG00000006025	sortilin related VPS10 domain containing receptor 3b	45554	[none]	[none]	[none]	ENSORLT00000007576,ENSORLT00000032781	[none]	-
pCONDEL.419	chr15	19924702	19924795	93	ENSORLG00000006192,ENSORLG00000006205,ENSORLG00000021987,ENSORLG00000025328	10	pDEL.341	[no name]	ENSORLG00000006034	E3 ubiquitin-protein ligase NEURL1	68767	SH3PXD2A (1 of many)	ENSORLG00000006049	SH3 and PX domains 2A	23335	[none]	[none]	[none]	ENSORLT00000007605,ENSORLT00000043511	[none]	-
pCONDEL.420	chr15	20343716	20343856	140	ENSORLG00000006327,ENSORLG00000006345,ENSORLG00000023071	10, 25, 50	pDEL.342	dkk1a	ENSORLG00000006345	dickkopf WNT signaling pathway inhibitor 1a	92588	pcdh15a	ENSORLG00000023071	protocadherin-related 15a	95401	[none]	[none]	[none]	ENSORLT00000039289	[none]	-
pCONDEL.421	chr15	20718211	20718493	282	ENSORLG00000006395,ENSORLG00000006506,ENSORLG00000006526,ENSORLG00000006552,ENSORLG00000006570,ENSORLG00000006576,ENSORLG00000023881	10, 25, 50, 100	pDEL.343	vdac2	ENSORLG00000006552	voltage-dependent anion channel 2	8368	[no name]	ENSORLG00000022435	neurofilament medium polypeptide	1384	ENSORLT00000029305	[none]	[none]	[none]	[none]	yes
pCONDEL.422	chr15	20718695	20718829	134	ENSORLG00000006395,ENSORLG00000006506,ENSORLG00000006526,ENSORLG00000006552,ENSORLG00000006570,ENSORLG00000006576,ENSORLG00000023881	10, 25, 50, 100	pDEL.343	vdac2	ENSORLG00000006552	voltage-dependent anion channel 2	8852	[no name]	ENSORLG00000022435	neurofilament medium polypeptide	1048	ENSORLT00000029305	[none]	[none]	ENSORLT00000029305	[none]	yes
pCONDEL.423	chr15	20718892	20719196	304	ENSORLG00000006395,ENSORLG00000006506,ENSORLG00000006526,ENSORLG00000006552,ENSORLG00000006570,ENSORLG00000006576,ENSORLG00000023881	10, 25, 50, 100	pDEL.343	vdac2	ENSORLG00000006552	voltage-dependent anion channel 2	9049	[no name]	ENSORLG00000022435	neurofilament medium polypeptide	681	ENSORLT00000029305	[none]	[none]	ENSORLT00000029305	[none]	yes
pCONDEL.424	chr15	20719262	20719375	113	ENSORLG00000006506,ENSORLG00000006526,ENSORLG00000006552,ENSORLG00000006570,ENSORLG00000006576,ENSORLG00000023881	10, 50, 100	pDEL.343	vdac2	ENSORLG00000006552	voltage-dependent anion channel 2	9419	[no name]	ENSORLG00000022435	neurofilament medium polypeptide	502	ENSORLT00000029305	[none]	[none]	[none]	[none]	yes
pCONDEL.425	chr15	20719425	20719672	247	ENSORLG00000006395,ENSORLG00000006506,ENSORLG00000006526,ENSORLG00000006552,ENSORLG00000006570,ENSORLG00000006576,ENSORLG00000023881	10, 25, 50, 100	pDEL.343	vdac2	ENSORLG00000006552	voltage-dependent anion channel 2	9582	[no name]	ENSORLG00000022435	neurofilament medium polypeptide	205	ENSORLT00000029305	[none]	[none]	[none]	[none]	yes
pCONDEL.426	chr15	20748474	20748536	62	ENSORLG00000006552,ENSORLG00000006570,ENSORLG00000006576	10, 50	pDEL.344	[no name]	ENSORLG00000022435	neurofilament medium polypeptide	28598	[no name]	ENSORLG00000024726	[no description]	40846	[none]	[none]	[none]	[none]	[none]	yes
pCONDEL.427	chr15	20795844	20796011	167	ENSORLG00000006552,ENSORLG00000006570,ENSORLG00000006576	10, 25, 50, 100	pDEL.345	[no name]	ENSORLG00000024726	[no description]	6463	znf503	ENSORLG00000006570	zinc finger protein 503	5383	[none]	[none]	[none]	[none]	[none]	yes
pCONDEL.428	chr15	20863466	20863560	94	ENSORLG00000006552,ENSORLG00000006570,ENSORLG00000006576	50, 100	pDEL.346	lrmda	ENSORLG00000006576	leucine rich melanocyte differentiation associated	54405	dlg5a	ENSORLG00000006667	discs, large homolog 5a (Drosophila)	409485	[none]	[none]	[none]	ENSORLT00000008256,ENSORLT00000043827	[none]	yes
pCONDEL.429	chr15	21232068	21232219	151	ENSORLG00000006667,ENSORLG00000006673,ENSORLG00000006719,ENSORLG00000021845	10, 25, 50, 100	pDEL.347	lrmda	ENSORLG00000006576	leucine rich melanocyte differentiation associated	423007	dlg5a	ENSORLG00000006667	discs, large homolog 5a (Drosophila)	40826	[none]	[none]	[none]	[none]	[none]	yes
pCONDEL.430	chr15	21396400	21396498	98	ENSORLG00000006667,ENSORLG00000006673,ENSORLG00000006719,ENSORLG00000006739,ENSORLG00000006765,ENSORLG00000006779,ENSORLG00000006784,ENSORLG00000006790,ENSORLG00000021845,ENSORLG00000022491	10, 25, 50, 100	pDEL.348	zcchc24	ENSORLG00000021845	zinc finger, CCHC domain containing 24	98642	[no name]	ENSORLG00000006719	zinc finger MIZ domain-containing protein 1	5966	[none]	[none]	[none]	ENSORLT00000034602,ENSORLT00000038688,ENSORLT00000043998	[none]	-
pCONDEL.431	chr15	21690635	21690708	73	ENSORLG00000006876,ENSORLG00000006893,ENSORLG00000006943,ENSORLG00000006956,ENSORLG00000023304,ENSORLG00000029177	10	pDEL.349	PAX2	ENSORLG00000023304	paired box protein Pax-2a	33032	chst3a	ENSORLG00000006876	carbohydrate (chondroitin 6) sulfotransferase 3a	74817	[none]	[none]	[none]	[none]	[none]	yes
pCONDEL.432	chr15	21782973	21783055	82	ENSORLG00000006876,ENSORLG00000006899,ENSORLG00000006907,ENSORLG00000006925,ENSORLG00000023304	10	pDEL.350	cdhr1a	ENSORLG00000006893	cadherin-related family member 1a	7683	lrit2	ENSORLG00000006899	leucine-rich repeat, immunoglobulin-like and transmembrane domains 2	13676	[none]	[none]	[none]	ENSORLT00000008661	[none]	-
pCONDEL.433	chr15	21928868	21928960	92	ENSORLG00000007311	10	pDEL.351	lgi1a	ENSORLG00000007115	leucine-rich, glioma inactivated 1a	21429	MARK1	ENSORLG00000007134	microtubule affinity regulating kinase 1	5256	[none]	[none]	[none]	ENSORLT00000008953,ENSORLT00000027792,ENSORLT00000035078	[none]	-
pCONDEL.434	chr15	21930294	21930384	90	ENSORLG00000006876,ENSORLG00000006893,ENSORLG00000006899,ENSORLG00000006907,ENSORLG00000006925,ENSORLG00000006943,ENSORLG00000006956,ENSORLG00000007115,ENSORLG00000007134,ENSORLG00000007299,ENSORLG00000007311,ENSORLG00000029177	10	pDEL.352	lgi1a	ENSORLG00000007115	leucine-rich, glioma inactivated 1a	22855	MARK1	ENSORLG00000007134	microtubule affinity regulating kinase 1	3832	[none]	[none]	[none]	ENSORLT00000008953,ENSORLT00000027792,ENSORLT00000035078	[none]	-
pCONDEL.435	chr15	21963452	21963555	103	ENSORLG00000006876,ENSORLG00000006893,ENSORLG00000006899,ENSORLG00000006907,ENSORLG00000006925,ENSORLG00000006943,ENSORLG00000006956,ENSORLG00000007086,ENSORLG00000007115,ENSORLG00000007134,ENSORLG00000007168,ENSORLG00000007230,ENSORLG00000007284,ENSORLG00000007299,ENSORLG00000007311,ENSORLG00000007348,ENSORLG00000021111,ENSORLG00000029177	10, 25, 50	pDEL.353	EFEMP1	ENSORLG00000007168	EGF containing fibulin extracellular matrix protein 1	106	MIR216A	ENSORLG00000021111	microRNA 216a	1860	[none]	[none]	[none]	[none]	[none]	-
pCONDEL.436	chr15	22155180	22155240	60	ENSORLG00000007168,ENSORLG00000007230,ENSORLG00000007284,ENSORLG00000007299,ENSORLG00000007311,ENSORLG00000007386,ENSORLG00000007397,ENSORLG00000007461,ENSORLG00000021111	10	pDEL.354	mat1a	ENSORLG00000007386	methionine adenosyltransferase I, alpha	7440	zgc:154058	ENSORLG00000007393	zgc:154058	16714	[none]	[none]	ENSORLT00000009266	[none]	[none]	-
pCONDEL.437	chr15	22625624	22625677	53	ENSORLG00000007621	10, 25, 50	pDEL.355	zgc:171482	ENSORLG00000007607	zgc:171482	25991	sfrp5	ENSORLG00000007621	secreted frizzled-related protein 5	21903	[none]	[none]	[none]	[none]	[none]	-
pCONDEL.438	chr15	22884541	22884594	53	ENSORLG00000007646,ENSORLG00000007662,ENSORLG00000007675,ENSORLG00000007699,ENSORLG00000007710,ENSORLG00000007722,ENSORLG00000007741,ENSORLG00000007759,ENSORLG00000007785,ENSORLG00000007799,ENSORLG00000021808,ENSORLG00000023611,ENSORLG00000025258,ENSORLG00000028285	10	pDEL.356	hpse2	ENSORLG00000028285	heparanase 2	34240	hps1	ENSORLG00000007785	HPS1 biogenesis of lysosomal organelles complex 3 subunit 1	36994	[none]	[none]	[none]	ENSORLT00000027789	[none]	-
pCONDEL.439	chr15	23232181	23232252	71	ENSORLG00000008290,ENSORLG00000008410,ENSORLG00000008478,ENSORLG00000008492,ENSORLG00000021506,ENSORLG00000024935	10, 50	pDEL.357	cox15	ENSORLG00000008304	cytochrome c oxidase assembly homolog 15 (yeast)	64363	KCNIP2	ENSORLG00000008321	potassium voltage-gated channel interacting protein 2	37135	[none]	[none]	[none]	ENSORLT00000030338,ENSORLT00000039586	[none]	-
pCONDEL.440	chr15	23411692	23411762	70	ENSORLG00000008410,ENSORLG00000008478,ENSORLG00000008492	25	pDEL.358	npm3	ENSORLG00000008492	nucleophosmin/nucleoplasmin, 3	3903	[no name]	ENSORLG00000029329	[no description]	4529	[none]	[none]	[none]	[none]	[none]	-
pCONDEL.441	chr15	23422061	23422134	73	ENSORLG00000008323,ENSORLG00000008367,ENSORLG00000008393	10	pDEL.359	[no name]	ENSORLG00000029329	[no description]	5771	[no name]	ENSORLG00000008513	probable E3 ubiquitin-protein ligase TRIM8	10631	[none]	[none]	[none]	[none]	[none]	-
pCONDEL.442	chr15	24912905	24913022	117	ENSORLG00000010198,ENSORLG00000010280,ENSORLG00000010302,ENSORLG00000010350	10, 25, 50, 100	pDEL.360	adgrb3	ENSORLG00000010280	adhesion G protein-coupled receptor B3	62952	lmbrd1	ENSORLG00000010302	LMBR1 domain containing 1	106247	[none]	[none]	[none]	ENSORLT00000012888,ENSORLT00000037953,ENSORLT00000040036,ENSORLT00000045096	[none]	-
pCONDEL.443	chr15	24959167	24959231	64	ENSORLG00000010198,ENSORLG00000010280,ENSORLG00000010302,ENSORLG00000010350,ENSORLG00000010431	10	pDEL.361	adgrb3	ENSORLG00000010280	adhesion G protein-coupled receptor B3	109214	lmbrd1	ENSORLG00000010302	LMBR1 domain containing 1	60038	[none]	[none]	ENSORLT00000012888,ENSORLT00000037953,ENSORLT00000040036,ENSORLT00000045096	[none]	[none]	-
pCONDEL.444	chr15	24983355	24983497	142	ENSORLG00000010302,ENSORLG00000010510	10, 50, 100	pDEL.362	adgrb3	ENSORLG00000010280	adhesion G protein-coupled receptor B3	133402	lmbrd1	ENSORLG00000010302	LMBR1 domain containing 1	35772	[none]	[none]	[none]	ENSORLT00000012912,ENSORLT00000045370	[none]	-
pCONDEL.445	chr15	25048672	25048746	74	ENSORLG00000010302,ENSORLG00000010532	10, 50	pDEL.363	[no name]	ENSORLG00000010350	[no description]	23128	col9a1b	ENSORLG00000010431	collagen, type IX, alpha 1b	108771	[none]	[none]	[none]	ENSORLT00000012972,ENSORLT00000030142,ENSORLT00000034300	[none]	-
pCONDEL.446	chr15	25067451	25067519	68	ENSORLG00000010302,ENSORLG00000010350,ENSORLG00000010431,ENSORLG00000010498,ENSORLG00000010510,ENSORLG00000010529,ENSORLG00000010532,ENSORLG00000010544	10	pDEL.364	[no name]	ENSORLG00000010350	[no description]	41907	col9a1b	ENSORLG00000010431	collagen, type IX, alpha 1b	89998	[none]	[none]	[none]	ENSORLT00000012972,ENSORLT00000030142	[none]	-
pCONDEL.447	chr15	25363950	25364031	81	ENSORLG00000010747,ENSORLG00000010828,ENSORLG00000010839,ENSORLG00000010856	25	pDEL.365	thbs2a	ENSORLG00000010727	thrombospondin 2a	11887	[no name]	ENSORLG00000010747	WD repeat domain 27	43656	[none]	[none]	[none]	ENSORLT00000036311	[none]	-
pCONDEL.448	chr15	25449991	25450070	79	ENSORLG00000010544,ENSORLG00000010564,ENSORLG00000010603,ENSORLG00000010639,ENSORLG00000010727,ENSORLG00000010747,ENSORLG00000010828,ENSORLG00000010839,ENSORLG00000010856,ENSORLG00000010873,ENSORLG00000027478	10, 50	pDEL.366	erlec1	ENSORLG00000010856	endoplasmic reticulum lectin 1	4355	[no name]	ENSORLG00000023446	[no description]	81593	[none]	[none]	[none]	[none]	[none]	-
pCONDEL.449	chr15	25464879	25464937	58	ENSORLG00000010564,ENSORLG00000010603,ENSORLG00000010639,ENSORLG00000010727,ENSORLG00000010747,ENSORLG00000010828,ENSORLG00000010839,ENSORLG00000010856,ENSORLG00000010873,ENSORLG00000027478	10	pDEL.367	erlec1	ENSORLG00000010856	endoplasmic reticulum lectin 1	19243	[no name]	ENSORLG00000023446	[no description]	66726	[none]	[none]	[none]	[none]	[none]	-
pCONDEL.450	chr15	25553013	25553068	55	ENSORLG00000010747,ENSORLG00000010828,ENSORLG00000010839,ENSORLG00000010856,ENSORLG00000010873,ENSORLG00000027978	10	pDEL.368	[no name]	ENSORLG00000023446	[no description]	21351	NRXN1 (1 of many)	ENSORLG00000010873	neurexin 1	66675	[none]	[none]	[none]	[none]	[none]	-
pCONDEL.451	chr15	25802708	25802804	96	ENSORLG00000010873,ENSORLG00000027978	10, 25, 100	pDEL.369	[no name]	ENSORLG00000027978	[no description]	95210	lhcgr	ENSORLG00000010892	luteinizing hormone/choriogonadotropin receptor	239592	[none]	[none]	[none]	ENSORLT00000013637,ENSORLT00000027034,ENSORLT00000030454,ENSORLT00000031462,ENSORLT00000033187,ENSORLT00000034989,ENSORLT00000045162,ENSORLT00000046331,ENSORLT00000046931	[none]	-
pCONDEL.452	chr15	25802850	25802902	52	ENSORLG00000010873,ENSORLG00000027978	10	pDEL.369	[no name]	ENSORLG00000027978	[no description]	95352	lhcgr	ENSORLG00000010892	luteinizing hormone/choriogonadotropin receptor	239494	[none]	[none]	[none]	ENSORLT00000013637,ENSORLT00000027034,ENSORLT00000030454,ENSORLT00000031462,ENSORLT00000033187,ENSORLT00000034989,ENSORLT00000045162,ENSORLT00000046331,ENSORLT00000046931	[none]	-
pCONDEL.453	chr15	26785600	26785672	72	ENSORLG00000011454,ENSORLG00000011553,ENSORLG00000011582,ENSORLG00000011621,ENSORLG00000024008,ENSORLG00000026827,ENSORLG00000029437	10	pDEL.370	unc5b	ENSORLG00000011553	unc-5 netrin receptor B	89111	ly6pge	ENSORLG00000029437	lymphocyte antigen 6 family member pge	24680	[none]	[none]	[none]	[none]	[none]	-
pCONDEL.454	chr15	26785760	26785818	58	ENSORLG00000011435,ENSORLG00000011454,ENSORLG00000011553,ENSORLG00000011582,ENSORLG00000011621,ENSORLG00000011694,ENSORLG00000024008,ENSORLG00000026827,ENSORLG00000029437	10	pDEL.370	unc5b	ENSORLG00000011553	unc-5 netrin receptor B	89271	ly6pge	ENSORLG00000029437	lymphocyte antigen 6 family member pge	24534	[none]	[none]	[none]	[none]	[none]	-
pCONDEL.455	chr15	27318690	27318848	158	ENSORLG00000012049,ENSORLG00000026789	10, 25, 50, 100	pDEL.371	[no name]	ENSORLG00000012033	uncharacterized LOC101165914	284021	flrt3	ENSORLG00000026789	fibronectin leucine rich transmembrane 3	135205	[none]	[none]	[none]	ENSORLT00000015089,ENSORLT00000030874,ENSORLT00000045112,ENSORLT00000046406	[none]	-
pCONDEL.456	chr15	27522992	27523072	80	ENSORLG00000012049,ENSORLG00000026789	10	pDEL.372	[no name]	ENSORLG00000012049	mono-ADP ribosylhydrolase 2	7067	ism1	ENSORLG00000012072	isthmin 1	41657	[none]	[none]	[none]	[none]	[none]	-
pCONDEL.457	chr15	27568788	27568846	58	ENSORLG00000012072	25	pDEL.373	ism1	ENSORLG00000012072	isthmin 1	4060	sptlc3	ENSORLG00000012104	serine palmitoyltransferase, long chain base subunit 3	24916	[none]	[none]	[none]	[none]	[none]	-
pCONDEL.458	chr15	27856901	27856971	70	ENSORLG00000012175,ENSORLG00000012207,ENSORLG00000012215,ENSORLG00000012264,ENSORLG00000012319,ENSORLG00000020890,ENSORLG00000024527,ENSORLG00000026106	10, 50	pDEL.374	jag1b	ENSORLG00000012175	jagged canonical Notch ligand 1b	33113	mkks	ENSORLG00000012207	McKusick-Kaufman syndrome	34026	[none]	[none]	[none]	ENSORLT00000041470	[none]	-
pCONDEL.459	chr15	28164767	28164830	63	ENSORLG00000012264,ENSORLG00000012319,ENSORLG00000012398,ENSORLG00000012519,ENSORLG00000018980,ENSORLG00000021538,ENSORLG00000028418	10	pDEL.375	[no name]	ENSORLG00000024543	[no description]	30719	IRF2BP2	ENSORLG00000024085	interferon regulatory factor 2 binding protein 2	17539	[none]	[none]	[none]	[none]	[none]	-
pCONDEL.460	chr15	28391319	28391371	52	ENSORLG00000012686	10	pDEL.376	GPR137B (1 of many)	ENSORLG00000012678	G protein-coupled receptor 137B	18528	egln1a	ENSORLG00000012686	egl-9 family hypoxia-inducible factor 1a	10940	[none]	[none]	[none]	ENSORLT00000015898,ENSORLT00000033291	[none]	-
pCONDEL.461	chr15	28462875	28462927	52	ENSORLG00000012678,ENSORLG00000012686	10	pDEL.377	disc1	ENSORLG00000012717	DISC1 scaffold protein	50234	sipa1l2	ENSORLG00000012766	signal-induced proliferation-associated 1 like 2	110365	[none]	[none]	[none]	ENSORLT00000015933	[none]	-
pCONDEL.462	chr15	29203801	29203950	149	ENSORLG00000013192,ENSORLG00000013220,ENSORLG00000013277,ENSORLG00000013317	10	pDEL.378	ATE1	ENSORLG00000013220	arginyltransferase 1	69860	fgfr2	ENSORLG00000013277	fibroblast growth factor receptor 2	1400	[none]	[none]	[none]	[none]	[none]	-
pCONDEL.463	chr15	29518092	29518142	50	ENSORLG00000013443,ENSORLG00000013491,ENSORLG00000023886,ENSORLG00000028874	10	pDEL.379	[no name]	ENSORLG00000023886	[no description]	36042	si:ch211-106f21.1	ENSORLG00000028874	si:ch211-106f21.1	92754	[none]	[none]	[none]	ENSORLT00000037757	[none]	-
pCONDEL.464	chr15	29538859	29538984	125	ENSORLG00000013317,ENSORLG00000013443,ENSORLG00000013491,ENSORLG00000023445,ENSORLG00000023564,ENSORLG00000023886,ENSORLG00000028874	10, 25, 50, 100	pDEL.380	[no name]	ENSORLG00000023886	[no description]	56809	si:ch211-106f21.1	ENSORLG00000028874	si:ch211-106f21.1	71912	[none]	[none]	[none]	ENSORLT00000037757	[none]	-
pCONDEL.465	chr16	1518780	1518849	69	ENSORLG00000020738,ENSORLG00000024353	10	pDEL.381	has2	ENSORLG00000024353	hyaluronan synthase 2	25564	znf407	ENSORLG00000020738	zinc finger protein 407	31112	[none]	[none]	[none]	[none]	[none]	-
pCONDEL.466	chr16	1518875	1518926	51	ENSORLG00000020738,ENSORLG00000024353	10	pDEL.381	has2	ENSORLG00000024353	hyaluronan synthase 2	25659	znf407	ENSORLG00000020738	zinc finger protein 407	31035	[none]	[none]	[none]	[none]	[none]	-
pCONDEL.467	chr16	1568193	1568292	99	ENSORLG00000020738	10, 50, 100	pDEL.382	znf407	ENSORLG00000020738	zinc finger protein 407	18233	TSHZ1	ENSORLG00000020732	teashirt zinc finger homeobox 1	230981	[none]	[none]	[none]	ENSORLT00000025684	[none]	-
pCONDEL.468	chr16	1763860	1763916	56	ENSORLG00000020732	10	pDEL.383	znf407	ENSORLG00000020738	zinc finger protein 407	213900	TSHZ1	ENSORLG00000020732	teashirt zinc finger homeobox 1	35357	[none]	[none]	[none]	[none]	[none]	yes
pCONDEL.469	chr16	1928557	1928690	133	ENSORLG00000020732,ENSORLG00000029270	10, 50	pDEL.384	TSHZ1	ENSORLG00000020732	teashirt zinc finger homeobox 1	129285	ZNF516	ENSORLG00000020731	zinc finger protein 516	125870	[none]	[none]	[none]	[none]	[none]	-
pCONDEL.470	chr16	2944359	2944411	52	ENSORLG00000020715,ENSORLG00000020716	10	pDEL.385	[no name]	ENSORLG00000020716	nuclear factor of activated T cells 1	47601	zgc:91890	ENSORLG00000020715	zgc:91890	59095	[none]	[none]	[none]	ENSORLT00000025657	[none]	-
pCONDEL.471	chr16	3073299	3073372	73	ENSORLG00000020715,ENSORLG00000023311,ENSORLG00000026390,ENSORLG00000028039,ENSORLG00000029927	10	pDEL.386	[no name]	ENSORLG00000026390	[no description]	48556	plecb	ENSORLG00000023311	plectin b	37144	[none]	[none]	[none]	ENSORLT00000032550,ENSORLT00000033750,ENSORLT00000034620,ENSORLT00000040522,ENSORLT00000041200,ENSORLT00000045724,ENSORLT00000046462	[none]	yes
pCONDEL.472	chr16	3409937	3410027	90	ENSORLG00000020698,ENSORLG00000020705	10, 25, 50, 100	pDEL.387	rspo2	ENSORLG00000020705	R-spondin 2	27759	EIF3E	ENSORLG00000020701	eukaryotic translation initiation factor 3 subunit E	17835	[none]	[none]	[none]	ENSORLT00000025644,ENSORLT00000030360,ENSORLT00000030711,ENSORLT00000044758,ENSORLT00000046468	[none]	-
pCONDEL.473	chr16	3410049	3410112	63	ENSORLG00000020698,ENSORLG00000020705	10	pDEL.387	rspo2	ENSORLG00000020705	R-spondin 2	27871	EIF3E	ENSORLG00000020701	eukaryotic translation initiation factor 3 subunit E	17750	[none]	[none]	[none]	ENSORLT00000025644,ENSORLT00000030360,ENSORLT00000030711,ENSORLT00000044758,ENSORLT00000046468	[none]	-
pCONDEL.474	chr16	4154408	4154483	75	ENSORLG00000001923,ENSORLG00000001930,ENSORLG00000020681,ENSORLG00000020684,ENSORLG00000020686,ENSORLG00000025052,ENSORLG00000025744	10	pDEL.388	bckdhb	ENSORLG00000025744	branched chain keto acid dehydrogenase E1 subunit beta	26046	ibtk	ENSORLG00000001923	inhibitor of Bruton agammaglobulinemia tyrosine kinase	164150	[none]	[none]	[none]	ENSORLT00000030913	[none]	-
pCONDEL.475	chr16	4177360	4177512	152	ENSORLG00000001923,ENSORLG00000001930,ENSORLG00000020681,ENSORLG00000020684,ENSORLG00000020686,ENSORLG00000025052,ENSORLG00000025744	10, 25, 50, 100	pDEL.389	bckdhb	ENSORLG00000025744	branched chain keto acid dehydrogenase E1 subunit beta	48998	ibtk	ENSORLG00000001923	inhibitor of Bruton agammaglobulinemia tyrosine kinase	141121	[none]	[none]	[none]	ENSORLT00000030913	[none]	-
pCONDEL.476	chr16	4464691	4464789	98	ENSORLG00000001936,ENSORLG00000002001,ENSORLG00000002069,ENSORLG00000002084,ENSORLG00000002121,ENSORLG00000022489,ENSORLG00000025627	10, 25, 50, 100	pDEL.390	[no name]	ENSORLG00000002069	[no description]	26108	prss35	ENSORLG00000002084	serine protease 35	22589	[none]	[none]	[none]	[none]	[none]	yes
pCONDEL.477	chr16	4669961	4670064	103	ENSORLG00000002129,ENSORLG00000028857	10, 25, 50, 100	pDEL.391	prdm13	ENSORLG00000002129	PR domain containing 13	4534	zgc:172323	ENSORLG00000002143	zgc:172323	3916	[none]	[none]	[none]	ENSORLT00000002664,ENSORLT00000028098	[none]	yes
pCONDEL.478	chr16	4671549	4671608	59	ENSORLG00000002129,ENSORLG00000028857	10, 25	pDEL.391	prdm13	ENSORLG00000002129	PR domain containing 13	6122	zgc:172323	ENSORLG00000002143	zgc:172323	2372	ENSORLT00000002664,ENSORLT00000028098	[none]	[none]	[none]	[none]	yes
pCONDEL.479	chr16	4672135	4672263	128	ENSORLG00000002129,ENSORLG00000028857	10, 50, 100	pDEL.392	prdm13	ENSORLG00000002129	PR domain containing 13	6708	zgc:172323	ENSORLG00000002143	zgc:172323	1717	ENSORLT00000002664,ENSORLT00000028098	[none]	[none]	ENSORLT00000002664,ENSORLT00000028098	[none]	yes
pCONDEL.480	chr16	4672336	4672477	141	ENSORLG00000002129,ENSORLG00000028857	10, 50	pDEL.392	prdm13	ENSORLG00000002129	PR domain containing 13	6909	zgc:172323	ENSORLG00000002143	zgc:172323	1503	ENSORLT00000002664,ENSORLT00000028098	[none]	[none]	ENSORLT00000002664,ENSORLT00000028098	[none]	yes
pCONDEL.481	chr16	4867209	4867259	50	ENSORLG00000002233	10	pDEL.393	pou3f2b	ENSORLG00000028857	POU class 3 homeobox 2b	51928	[no name]	ENSORLG00000002233	proprotein convertase subtilisin/kexin type 4-like	160392	[none]	[none]	[none]	ENSORLT00000002776,ENSORLT00000044769	[none]	-
pCONDEL.482	chr16	4947685	4947746	61	ENSORLG00000002233,ENSORLG00000002254,ENSORLG00000002313,ENSORLG00000002321,ENSORLG00000002330,ENSORLG00000002345,ENSORLG00000002363,ENSORLG00000028857	10	pDEL.394	pou3f2b	ENSORLG00000028857	POU class 3 homeobox 2b	132404	[no name]	ENSORLG00000002233	proprotein convertase subtilisin/kexin type 4-like	79905	[none]	[none]	[none]	ENSORLT00000002776,ENSORLT00000044769	[none]	-
pCONDEL.483	chr16	6044124	6044244	120	ENSORLG00000002743,ENSORLG00000002759,ENSORLG00000002763	10	pDEL.395	[no name]	ENSORLG00000002763	[no description]	66198	[no name]	ENSORLG00000029997	[no description]	126805	[none]	[none]	[none]	ENSORLT00000035146	[none]	-
pCONDEL.484	chr16	6225309	6225368	59	ENSORLG00000002797,ENSORLG00000002804,ENSORLG00000026747	10, 100	pDEL.396	[no name]	ENSORLG00000029997	[no description]	54261	VPS13B	ENSORLG00000026747	vacuolar protein sorting 13 homolog B	76133	[none]	[none]	[none]	ENSORLT00000035146	[none]	-
pCONDEL.485	chr16	9848859	9848941	82	ENSORLG00000004368,ENSORLG00000004382,ENSORLG00000004385,ENSORLG00000004425,ENSORLG00000004435,ENSORLG00000004442,ENSORLG00000004455,ENSORLG00000004480,ENSORLG00000004505,ENSORLG00000004532,ENSORLG00000025251,ENSORLG00000028579	10	pDEL.397	tent5ba	ENSORLG00000028579	terminal nucleotidyltransferase 5ba	6929	zdhhc18a	ENSORLG00000004382	zinc finger, DHHC-type containing 18a	15674	[none]	[none]	[none]	[none]	[none]	-
pCONDEL.486	chr16	11518512	11518701	189	ENSORLG00000005001	10, 25, 50, 100	pDEL.398	[no name]	ENSORLG00000027453	[no description]	56817	nrsn1	ENSORLG00000005016	neurensin 1	338000	[none]	[none]	[none]	[none]	[none]	-
pCONDEL.487	chr16	11554700	11554770	70	ENSORLG00000005001	10, 25, 50	pDEL.399	[no name]	ENSORLG00000027453	[no description]	93005	nrsn1	ENSORLG00000005016	neurensin 1	301931	[none]	[none]	[none]	[none]	[none]	-
pCONDEL.488	chr16	11607906	11607962	56	ENSORLG00000005001	10	pDEL.400	[no name]	ENSORLG00000027453	[no description]	146211	nrsn1	ENSORLG00000005016	neurensin 1	248739	[none]	[none]	[none]	[none]	[none]	-
pCONDEL.489	chr16	11607984	11608109	125	ENSORLG00000005001	10, 25, 50	pDEL.400	[no name]	ENSORLG00000027453	[no description]	146289	nrsn1	ENSORLG00000005016	neurensin 1	248592	[none]	[none]	[none]	[none]	[none]	-
pCONDEL.490	chr16	11609798	11609948	150	ENSORLG00000005001	10, 25, 50, 100	pDEL.400	[no name]	ENSORLG00000027453	[no description]	148103	nrsn1	ENSORLG00000005016	neurensin 1	246753	[none]	[none]	[none]	[none]	[none]	-
pCONDEL.491	chr16	11738453	11738599	146	ENSORLG00000005016,ENSORLG00000005024,ENSORLG00000005085	10, 25, 50, 100	pDEL.401	[no name]	ENSORLG00000027453	[no description]	276758	nrsn1	ENSORLG00000005016	neurensin 1	118102	[none]	[none]	[none]	[none]	[none]	-
pCONDEL.492	chr16	11739284	11739408	124	ENSORLG00000005016,ENSORLG00000005024,ENSORLG00000005085	10, 25, 50, 100	pDEL.401	[no name]	ENSORLG00000027453	[no description]	277589	nrsn1	ENSORLG00000005016	neurensin 1	117293	[none]	[none]	[none]	[none]	[none]	yes
pCONDEL.493	chr16	11887454	11887504	50	ENSORLG00000005016,ENSORLG00000005024,ENSORLG00000005085,ENSORLG00000005120,ENSORLG00000005134	50	pDEL.402	nrsn1	ENSORLG00000005016	neurensin 1	30754	DCDC2	ENSORLG00000005024	doublecortin domain containing 2	2126	[none]	[none]	[none]	ENSORLT00000006330	[none]	-
pCONDEL.494	chr16	11894831	11894975	144	ENSORLG00000005016,ENSORLG00000005024,ENSORLG00000005085,ENSORLG00000005120,ENSORLG00000005134	10, 25, 50, 100	pDEL.403	DCDC2	ENSORLG00000005024	doublecortin domain containing 2	5202	slc6a3	ENSORLG00000005085	solute carrier family 6 member 3	21435	[none]	[none]	[none]	[none]	[none]	-
pCONDEL.495	chr16	13982453	13982503	50	ENSORLG00000025861	10	pDEL.404	zgc:110182	ENSORLG00000005640	zgc:110182	25624	klhl38b	ENSORLG00000005665	kelch-like family member 38b	7489	[none]	[none]	[none]	[none]	[none]	-
pCONDEL.496	chr16	14319365	14319500	135	ENSORLG00000005845,ENSORLG00000005949,ENSORLG00000005983,ENSORLG00000005997	10, 25, 50, 100	pDEL.405	ctnnb1	ENSORLG00000005845	catenin (cadherin-associated protein), beta 1	18344	ulk4	ENSORLG00000005866	unc-51 like kinase 4	62215	[none]	[none]	[none]	ENSORLT00000007382	[none]	-
pCONDEL.497	chr16	14568703	14568781	78	ENSORLG00000006041	10	pDEL.406	gapdhs	ENSORLG00000006033	glyceraldehyde-3-phosphate dehydrogenase, spermatogenic	39960	scxa	ENSORLG00000006041	scleraxis bHLH transcription factor a	7593	[none]	[none]	[none]	ENSORLT00000007593	[none]	-
pCONDEL.498	chr16	15382502	15382555	53	ENSORLG00000006446,ENSORLG00000006471,ENSORLG00000023991,ENSORLG00000025700	25, 50	pDEL.407	kirrel3l	ENSORLG00000006651	kirre like nephrin family adhesion molecule 3, like	38972	nphs1	ENSORLG00000006671	NPHS1 adhesion molecule, nephrin	40124	[none]	[none]	[none]	[none]	[none]	-
pCONDEL.499	chr16	15782470	15782637	167	ENSORLG00000006853,ENSORLG00000006896,ENSORLG00000006905,ENSORLG00000006987,ENSORLG00000007020,ENSORLG00000007046,ENSORLG00000007067,ENSORLG00000007079,ENSORLG00000007242,ENSORLG00000007248,ENSORLG00000026013,ENSORLG00000027813,ENSORLG00000029580	10, 25, 50, 100	pDEL.408	[no name]	ENSORLG00000026013	[no description]	22084	[no name]	ENSORLG00000027813	[no description]	46027	[none]	[none]	[none]	[none]	[none]	-
pCONDEL.500	chr16	17119137	17119328	191	ENSORLG00000008495,ENSORLG00000008558,ENSORLG00000008599,ENSORLG00000008614,ENSORLG00000008631,ENSORLG00000022980,ENSORLG00000029826,ENSORLG00000030212	10, 25, 50, 100	pDEL.409	[no name]	ENSORLG00000030212	C-reactive protein	5858	glipr2l	ENSORLG00000008495	GLI pathogenesis-related 2, like	19604	[none]	[none]	[none]	[none]	[none]	-
pCONDEL.501	chr16	17436843	17436957	114	ENSORLG00000008717,ENSORLG00000021833,ENSORLG00000025651	10, 25, 50, 100	pDEL.410	galnt1	ENSORLG00000008696	UDP-N-acetyl-alpha-D-galactosamine:polypeptide N-acetylgalactosaminyltransferase 1	5069	tmem245	ENSORLG00000008707	transmembrane protein 245	51122	[none]	[none]	[none]	ENSORLT00000010917,ENSORLT00000042486	[none]	-
pCONDEL.502	chr16	17986041	17986094	53	ENSORLG00000009366,ENSORLG00000009373,ENSORLG00000009408,ENSORLG00000009424,ENSORLG00000009496,ENSORLG00000009548,ENSORLG00000021179,ENSORLG00000029589,ENSORLG00000030427	10	pDEL.411	adam22	ENSORLG00000009366	ADAM metallopeptidase domain 22	4834	cldn12	ENSORLG00000009373	claudin 12	35539	[none]	[none]	[none]	ENSORLT00000011746,ENSORLT00000033455	[none]	-
pCONDEL.503	chr16	18328845	18328907	62	ENSORLG00000009548,ENSORLG00000009604,ENSORLG00000009610,ENSORLG00000009652,ENSORLG00000009675,ENSORLG00000009700,ENSORLG00000009724,ENSORLG00000009745,ENSORLG00000024988,ENSORLG00000025488,ENSORLG00000027199,ENSORLG00000028968,ENSORLG00000030063,ENSORLG00000030223	50	pDEL.412	[no name]	ENSORLG00000030063	[no description]	5346	shc1	ENSORLG00000009745	SHC (Src homology 2 domain containing) transforming protein 1	3207	[none]	[none]	[none]	ENSORLT00000012224,ENSORLT00000030485	[none]	-
pCONDEL.504	chr16	18344206	18344316	110	ENSORLG00000009548,ENSORLG00000009604,ENSORLG00000009610,ENSORLG00000009652,ENSORLG00000009675,ENSORLG00000009700,ENSORLG00000009724,ENSORLG00000009745,ENSORLG00000009810,ENSORLG00000009817,ENSORLG00000024317,ENSORLG00000024988,ENSORLG00000025488,ENSORLG00000027199,ENSORLG00000028633,ENSORLG00000028968,ENSORLG00000030063,ENSORLG00000030223	10	pDEL.413	shc1	ENSORLG00000009745	SHC (Src homology 2 domain containing) transforming protein 1	12093	[no name]	ENSORLG00000024740	[no description]	398	[none]	[none]	[none]	[none]	[none]	yes
pCONDEL.505	chr16	18457306	18457369	63	ENSORLG00000009675,ENSORLG00000009700,ENSORLG00000009724,ENSORLG00000009745,ENSORLG00000009769,ENSORLG00000009810,ENSORLG00000009817,ENSORLG00000009879,ENSORLG00000009892,ENSORLG00000009926,ENSORLG00000021817,ENSORLG00000022276,ENSORLG00000024317,ENSORLG00000024740,ENSORLG00000024988,ENSORLG00000025488,ENSORLG00000026016,ENSORLG00000026246,ENSORLG00000028633,ENSORLG00000030063,ENSORLG00000030223	10, 25, 50, 100	pDEL.414	efna3b	ENSORLG00000028633	ephrin-A3b	34208	efna1b	ENSORLG00000009810	ephrin-A1b	55090	[none]	[none]	[none]	ENSORLT00000037414	[none]	-
pCONDEL.506	chr16	18475107	18475181	74	ENSORLG00000009700,ENSORLG00000009724,ENSORLG00000009745,ENSORLG00000009769,ENSORLG00000009810,ENSORLG00000009817,ENSORLG00000009879,ENSORLG00000009892,ENSORLG00000009926,ENSORLG00000021817,ENSORLG00000022276,ENSORLG00000024317,ENSORLG00000024740,ENSORLG00000025488,ENSORLG00000026016,ENSORLG00000026246,ENSORLG00000028633,ENSORLG00000030063,ENSORLG00000030223	10, 25, 50	pDEL.415	efna3b	ENSORLG00000028633	ephrin-A3b	52009	efna1b	ENSORLG00000009810	ephrin-A1b	37278	[none]	[none]	[none]	ENSORLT00000037414	[none]	-
pCONDEL.507	chr16	18476665	18476721	56	ENSORLG00000009700,ENSORLG00000009724,ENSORLG00000009745,ENSORLG00000009769,ENSORLG00000009810,ENSORLG00000009817,ENSORLG00000009879,ENSORLG00000009892,ENSORLG00000021817,ENSORLG00000022276,ENSORLG00000024317,ENSORLG00000024740,ENSORLG00000025488,ENSORLG00000026016,ENSORLG00000026246,ENSORLG00000028633,ENSORLG00000030063,ENSORLG00000030223	10	pDEL.415	efna3b	ENSORLG00000028633	ephrin-A3b	53567	efna1b	ENSORLG00000009810	ephrin-A1b	35738	[none]	[none]	[none]	ENSORLT00000037414	[none]	-
pCONDEL.508	chr16	18476749	18476821	72	ENSORLG00000009700,ENSORLG00000009724,ENSORLG00000009745,ENSORLG00000009769,ENSORLG00000009810,ENSORLG00000009817,ENSORLG00000009879,ENSORLG00000009892,ENSORLG00000021817,ENSORLG00000022276,ENSORLG00000024317,ENSORLG00000024740,ENSORLG00000025488,ENSORLG00000026016,ENSORLG00000026246,ENSORLG00000028633,ENSORLG00000030063,ENSORLG00000030223	10	pDEL.415	efna3b	ENSORLG00000028633	ephrin-A3b	53651	efna1b	ENSORLG00000009810	ephrin-A1b	35638	[none]	[none]	[none]	ENSORLT00000037414	[none]	-
pCONDEL.509	chr16	19565135	19565186	51	ENSORLG00000011418,ENSORLG00000027114,ENSORLG00000030235	10	pDEL.416	[no name]	ENSORLG00000030235	myocardin	6053	pitpnc1b	ENSORLG00000011438	phosphatidylinositol transfer protein cytoplasmic 1b	60251	[none]	[none]	[none]	ENSORLT00000028522,ENSORLT00000032874	[none]	-
pCONDEL.510	chr16	19603970	19604029	59	ENSORLG00000011240,ENSORLG00000011258	10	pDEL.417	[no name]	ENSORLG00000030235	myocardin	44888	pitpnc1b	ENSORLG00000011438	phosphatidylinositol transfer protein cytoplasmic 1b	21408	[none]	[none]	[none]	[none]	[none]	-
pCONDEL.511	chr16	19659371	19659423	52	ENSORLG00000022268	10	pDEL.418	pitpnc1b	ENSORLG00000011438	phosphatidylinositol transfer protein cytoplasmic 1b	33935	grin2db	ENSORLG00000011448	glutamate receptor, ionotropic, N-methyl D-aspartate 2D, b	2624	[none]	[none]	[none]	[none]	[none]	-
pCONDEL.512	chr16	19794146	19794205	59	ENSORLG00000011545,ENSORLG00000011560,ENSORLG00000011572,ENSORLG00000011576,ENSORLG00000011601,ENSORLG00000011616,ENSORLG00000011631,ENSORLG00000011659,ENSORLG00000011664,ENSORLG00000011683,ENSORLG00000011705,ENSORLG00000011742,ENSORLG00000022268,ENSORLG00000025071,ENSORLG00000025888,ENSORLG00000026599,ENSORLG00000029300	10	pDEL.419	cacng8b	ENSORLG00000026393	calcium channel, voltage-dependent, gamma subunit 8b	40633	cacng6b	ENSORLG00000011512	calcium channel, voltage-dependent, gamma subunit 6b	2921	[none]	[none]	[none]	ENSORLT00000014421,ENSORLT00000031455	[none]	-
pCONDEL.513	chr16	20128233	20128346	113	ENSORLG00000012017,ENSORLG00000012057,ENSORLG00000012073,ENSORLG00000012097,ENSORLG00000012132,ENSORLG00000012141,ENSORLG00000012146,ENSORLG00000012153,ENSORLG00000012172,ENSORLG00000012204,ENSORLG00000012224,ENSORLG00000012260,ENSORLG00000012267,ENSORLG00000012300,ENSORLG00000021653,ENSORLG00000023416,ENSORLG00000024076,ENSORLG00000024287,ENSORLG00000026054,ENSORLG00000026897,ENSORLG00000029960,…	10, 25, 50	pDEL.420	clcn1b	ENSORLG00000012097	chloride channel, voltage-sensitive 1b	5138	fam131bb	ENSORLG00000026897	family with sequence similarity 131 member Bb	48280	[none]	[none]	[none]	ENSORLT00000015140,ENSORLT00000043271	[none]	-
pCONDEL.514	chr16	20128369	20128420	51	ENSORLG00000012017,ENSORLG00000012057,ENSORLG00000012073,ENSORLG00000012097,ENSORLG00000012132,ENSORLG00000012141,ENSORLG00000012146,ENSORLG00000012153,ENSORLG00000012172,ENSORLG00000012204,ENSORLG00000012224,ENSORLG00000012260,ENSORLG00000012267,ENSORLG00000012300,ENSORLG00000021653,ENSORLG00000023416,ENSORLG00000024076,ENSORLG00000024287,ENSORLG00000026054,ENSORLG00000026897,ENSORLG00000029960,…	10, 25	pDEL.420	clcn1b	ENSORLG00000012097	chloride channel, voltage-sensitive 1b	5274	fam131bb	ENSORLG00000026897	family with sequence similarity 131 member Bb	48206	[none]	[none]	[none]	ENSORLT00000015140,ENSORLT00000043271	[none]	-
pCONDEL.515	chr16	20129138	20129313	175	ENSORLG00000012017,ENSORLG00000012057,ENSORLG00000012073,ENSORLG00000012097,ENSORLG00000012132,ENSORLG00000012141,ENSORLG00000012146,ENSORLG00000012153,ENSORLG00000012172,ENSORLG00000012204,ENSORLG00000012224,ENSORLG00000012260,ENSORLG00000012267,ENSORLG00000012300,ENSORLG00000021653,ENSORLG00000023416,ENSORLG00000024076,ENSORLG00000024287,ENSORLG00000026054,ENSORLG00000026897,ENSORLG00000029960,…	10, 50	pDEL.420	clcn1b	ENSORLG00000012097	chloride channel, voltage-sensitive 1b	6043	fam131bb	ENSORLG00000026897	family with sequence similarity 131 member Bb	47313	[none]	[none]	[none]	ENSORLT00000015140,ENSORLT00000043271	[none]	-
pCONDEL.516	chr16	20317495	20317572	77	ENSORLG00000012267,ENSORLG00000012315,ENSORLG00000023416,ENSORLG00000026054	10	pDEL.421	[no name]	ENSORLG00000023416	lymphocyte activating 3	2560	mrpl51	ENSORLG00000026054	mitochondrial ribosomal protein L51	1454	[none]	[none]	[none]	[none]	[none]	-
pCONDEL.517	chr16	20616153	20616213	60	ENSORLG00000012810,ENSORLG00000012817,ENSORLG00000012835,ENSORLG00000012862,ENSORLG00000012907,ENSORLG00000012978,ENSORLG00000012987,ENSORLG00000012996,ENSORLG00000013023,ENSORLG00000013063,ENSORLG00000013112,ENSORLG00000013133,ENSORLG00000022733,ENSORLG00000023985,ENSORLG00000027630,ENSORLG00000030515	10, 25, 50, 100	pDEL.422	cops7a	ENSORLG00000012810	COP9 constitutive photomorphogenic homolog subunit 7A	22636	[no name]	ENSORLG00000027630	uncharacterized LOC105355957	1691	[none]	[none]	[none]	ENSORLT00000046867	[none]	-
pCONDEL.518	chr16	20944512	20944644	132	ENSORLG00000013023,ENSORLG00000013063,ENSORLG00000013112,ENSORLG00000013133,ENSORLG00000013191,ENSORLG00000013202,ENSORLG00000013218,ENSORLG00000013228,ENSORLG00000013259,ENSORLG00000022733,ENSORLG00000026809,ENSORLG00000030079,ENSORLG00000030515	10, 25, 50	pDEL.423	dedd1 (1 of many)	ENSORLG00000013218	death effector domain-containing 1	4838	pou2f2a	ENSORLG00000013228	POU class 2 homeobox 2a	62204	ENSORLT00000028905	[none]	[none]	[none]	[none]	-
pCONDEL.519	chr16	21026928	21026994	66	ENSORLG00000013191,ENSORLG00000013202,ENSORLG00000013218,ENSORLG00000013228,ENSORLG00000026809	10	pDEL.424	pou2f2a	ENSORLG00000013228	POU class 2 homeobox 2a	20081	erfl3	ENSORLG00000023273	Ets2 repressor factor like 3	16722	[none]	[none]	[none]	[none]	[none]	-
pCONDEL.520	chr16	21048475	21048529	54	ENSORLG00000013191,ENSORLG00000013202,ENSORLG00000013218,ENSORLG00000013228,ENSORLG00000026809	10	pDEL.425	erfl3	ENSORLG00000023273	Ets2 repressor factor like 3	4760	cicb	ENSORLG00000013259	capicua transcriptional repressor b	53173	[none]	[none]	[none]	ENSORLT00000016581,ENSORLT00000028304,ENSORLT00000032871,ENSORLT00000045721	[none]	-
pCONDEL.521	chr16	21048792	21048847	55	ENSORLG00000013191,ENSORLG00000013202,ENSORLG00000013218,ENSORLG00000013228,ENSORLG00000026809	10, 25, 50	pDEL.425	erfl3	ENSORLG00000023273	Ets2 repressor factor like 3	5077	cicb	ENSORLG00000013259	capicua transcriptional repressor b	52855	[none]	[none]	[none]	ENSORLT00000016581,ENSORLT00000028304,ENSORLT00000032871,ENSORLT00000045721	[none]	-
pCONDEL.522	chr16	21061081	21061163	82	ENSORLG00000013228,ENSORLG00000013259,ENSORLG00000013290,ENSORLG00000013330,ENSORLG00000013344,ENSORLG00000013374,ENSORLG00000030079	10, 25	pDEL.426	erfl3	ENSORLG00000023273	Ets2 repressor factor like 3	17366	cicb	ENSORLG00000013259	capicua transcriptional repressor b	40539	[none]	[none]	[none]	ENSORLT00000016581,ENSORLT00000028304,ENSORLT00000032871,ENSORLT00000045721	[none]	-
pCONDEL.523	chr16	21066114	21066217	103	ENSORLG00000013191,ENSORLG00000013202,ENSORLG00000013218,ENSORLG00000013228,ENSORLG00000013259,ENSORLG00000013290,ENSORLG00000013330,ENSORLG00000013344,ENSORLG00000013374,ENSORLG00000026809,ENSORLG00000030079	10, 25, 50, 100	pDEL.427	erfl3	ENSORLG00000023273	Ets2 repressor factor like 3	22399	cicb	ENSORLG00000013259	capicua transcriptional repressor b	35485	[none]	[none]	[none]	ENSORLT00000016581,ENSORLT00000028304,ENSORLT00000032871,ENSORLT00000045721	[none]	yes
pCONDEL.524	chr16	21222630	21222686	56	ENSORLG00000013259,ENSORLG00000013290,ENSORLG00000013330,ENSORLG00000013344,ENSORLG00000013374,ENSORLG00000030079	10	pDEL.428	grik5	ENSORLG00000013374	glutamate receptor, ionotropic, kainate 5	13540	[no name]	ENSORLG00000024119	[no description]	106568	[none]	[none]	[none]	ENSORLT00000031855	[none]	-
pCONDEL.525	chr16	21281297	21281371	74	ENSORLG00000013259,ENSORLG00000013290,ENSORLG00000013344,ENSORLG00000013374,ENSORLG00000030079	10	pDEL.429	grik5	ENSORLG00000013374	glutamate receptor, ionotropic, kainate 5	72207	[no name]	ENSORLG00000024119	[no description]	47883	[none]	[none]	[none]	ENSORLT00000016771,ENSORLT00000031855	[none]	-
pCONDEL.526	chr16	21802549	21802659	110	ENSORLG00000013545,ENSORLG00000013550,ENSORLG00000013603,ENSORLG00000013647,ENSORLG00000022529,ENSORLG00000026911,ENSORLG00000028920	10, 25, 50	pDEL.430	tryp	ENSORLG00000013603	trypsinogen	14483	cblc	ENSORLG00000013615	Cbl proto-oncogene C, E3 ubiquitin protein ligase	4892	[none]	[none]	[none]	ENSORLT00000017079,ENSORLT00000039123	[none]	-
pCONDEL.527	chr16	22314363	22314452	89	ENSORLG00000013986,ENSORLG00000014042,ENSORLG00000023335,ENSORLG00000023657,ENSORLG00000024993	10	pDEL.431	bcam	ENSORLG00000014054	basal cell adhesion molecule (Lutheran blood group)	9192	rps19	ENSORLG00000026756	ribosomal protein S19	15831	[none]	[none]	[none]	[none]	[none]	-
pCONDEL.528	chr16	23534933	23534997	64	ENSORLG00000014472,ENSORLG00000014487,ENSORLG00000014500,ENSORLG00000014517,ENSORLG00000014522,ENSORLG00000014532,ENSORLG00000014562,ENSORLG00000014582,ENSORLG00000014620,ENSORLG00000014645,ENSORLG00000028871	10	pDEL.432	sh3d21	ENSORLG00000014532	SH3 domain containing 21	49011	map7d1a	ENSORLG00000014562	MAP7 domain containing 1a	36632	[none]	[none]	[none]	ENSORLT00000018250,ENSORLT00000018251,ENSORLT00000018252	[none]	-
pCONDEL.529	chr16	23876902	23876953	51	ENSORLG00000014754	50	pDEL.433	pou3f1	ENSORLG00000014708	POU class 3 homeobox 1	91168	rragca	ENSORLG00000014739	Ras-related GTP binding Ca	156685	[none]	[none]	[none]	[none]	[none]	-
pCONDEL.530	chr16	23880658	23880778	120	ENSORLG00000014739	10, 25, 50, 100	pDEL.434	pou3f1	ENSORLG00000014708	POU class 3 homeobox 1	94924	rragca	ENSORLG00000014739	Ras-related GTP binding Ca	152860	[none]	[none]	[none]	[none]	[none]	yes
pCONDEL.531	chr16	24856546	24856623	77	ENSORLG00000015046,ENSORLG00000015114,ENSORLG00000015134,ENSORLG00000022146,ENSORLG00000026924	10	pDEL.435	[no name]	ENSORLG00000028442	[no description]	175655	IGLON5	ENSORLG00000015046	IgLON family member 5	66465	[none]	[none]	[none]	ENSORLT00000018855	[none]	-
pCONDEL.532	chr16	24856766	24856834	68	ENSORLG00000015046,ENSORLG00000015114,ENSORLG00000015134,ENSORLG00000022146,ENSORLG00000026924	10	pDEL.435	[no name]	ENSORLG00000028442	[no description]	175875	IGLON5	ENSORLG00000015046	IgLON family member 5	66254	[none]	[none]	[none]	ENSORLT00000018855	[none]	-
pCONDEL.533	chr16	24869370	24869431	61	ENSORLG00000015114,ENSORLG00000022146,ENSORLG00000026924	10	pDEL.436	[no name]	ENSORLG00000028442	[no description]	188479	IGLON5	ENSORLG00000015046	IgLON family member 5	53657	[none]	[none]	[none]	ENSORLT00000018855	[none]	-
pCONDEL.534	chr16	24895108	24895220	112	ENSORLG00000015046,ENSORLG00000015114,ENSORLG00000015134,ENSORLG00000022146,ENSORLG00000026924	10, 25, 50	pDEL.437	[no name]	ENSORLG00000028442	[no description]	214217	IGLON5	ENSORLG00000015046	IgLON family member 5	27868	[none]	[none]	[none]	ENSORLT00000018855	[none]	-
pCONDEL.535	chr16	24911688	24911756	68	ENSORLG00000015114,ENSORLG00000026924	25	pDEL.438	[no name]	ENSORLG00000028442	[no description]	230797	IGLON5	ENSORLG00000015046	IgLON family member 5	11332	[none]	[none]	[none]	ENSORLT00000018855	[none]	-
pCONDEL.536	chr16	24911848	24911900	52	ENSORLG00000015114,ENSORLG00000022146,ENSORLG00000026924	10	pDEL.438	[no name]	ENSORLG00000028442	[no description]	230957	IGLON5	ENSORLG00000015046	IgLON family member 5	11188	[none]	[none]	[none]	ENSORLT00000018855	[none]	-
pCONDEL.537	chr16	24911921	24912005	84	ENSORLG00000015114,ENSORLG00000015134,ENSORLG00000022146,ENSORLG00000026924	10	pDEL.438	[no name]	ENSORLG00000028442	[no description]	231030	IGLON5	ENSORLG00000015046	IgLON family member 5	11083	[none]	[none]	[none]	ENSORLT00000018855	[none]	-
pCONDEL.538	chr16	24912088	24912170	82	ENSORLG00000015046,ENSORLG00000015114,ENSORLG00000022146,ENSORLG00000026924	10	pDEL.438	[no name]	ENSORLG00000028442	[no description]	231197	IGLON5	ENSORLG00000015046	IgLON family member 5	10918	[none]	[none]	[none]	ENSORLT00000018855	[none]	-
pCONDEL.539	chr16	24926651	24926703	52	ENSORLG00000015134,ENSORLG00000022146	10	pDEL.439	IGLON5	ENSORLG00000015046	IgLON family member 5	3564	[no name]	ENSORLG00000026924	hepcidin	62484	[none]	[none]	[none]	[none]	[none]	-
pCONDEL.540	chr16	24953133	24953293	160	ENSORLG00000015114,ENSORLG00000015134,ENSORLG00000022146,ENSORLG00000026924	10, 50, 100	pDEL.440	IGLON5	ENSORLG00000015046	IgLON family member 5	30046	[no name]	ENSORLG00000026924	hepcidin	35894	[none]	[none]	[none]	[none]	[none]	-
pCONDEL.541	chr16	24975805	24975879	74	ENSORLG00000015046,ENSORLG00000015114,ENSORLG00000015134,ENSORLG00000022146,ENSORLG00000026924	10, 50	pDEL.441	IGLON5	ENSORLG00000015046	IgLON family member 5	52718	[no name]	ENSORLG00000026924	hepcidin	13308	[none]	[none]	[none]	[none]	[none]	-
pCONDEL.542	chr16	24975904	24976003	99	ENSORLG00000015046,ENSORLG00000015114,ENSORLG00000015134,ENSORLG00000022146,ENSORLG00000026924	10, 25, 50, 100	pDEL.441	IGLON5	ENSORLG00000015046	IgLON family member 5	52817	[no name]	ENSORLG00000026924	hepcidin	13184	[none]	[none]	[none]	[none]	[none]	-
pCONDEL.543	chr16	27497930	27498021	91	ENSORLG00000015839,ENSORLG00000015852,ENSORLG00000023504	10	pDEL.442	sema6e	ENSORLG00000015839	sema domain, transmembrane domain (TM), and cytoplasmic domain, (semaphorin) 6E	55047	[no name]	ENSORLG00000023504	[no description]	61113	[none]	[none]	[none]	ENSORLT00000019837,ENSORLT00000042333	[none]	-
pCONDEL.544	chr16	27498101	27498185	84	ENSORLG00000015839,ENSORLG00000015852,ENSORLG00000023504	10, 25, 50	pDEL.442	sema6e	ENSORLG00000015839	sema domain, transmembrane domain (TM), and cytoplasmic domain, (semaphorin) 6E	55218	[no name]	ENSORLG00000023504	[no description]	60949	[none]	[none]	[none]	ENSORLT00000019837,ENSORLT00000042333	[none]	-
pCONDEL.545	chr16	27506740	27506813	73	ENSORLG00000015839,ENSORLG00000015852,ENSORLG00000023504	10, 25, 50	pDEL.443	sema6e	ENSORLG00000015839	sema domain, transmembrane domain (TM), and cytoplasmic domain, (semaphorin) 6E	63857	[no name]	ENSORLG00000023504	[no description]	52321	[none]	[none]	[none]	ENSORLT00000019837,ENSORLT00000042333	[none]	-
pCONDEL.546	chr16	29109549	29109618	69	ENSORLG00000016239,ENSORLG00000023848	10	pDEL.444	ntrk1	ENSORLG00000023848	neurotrophic tyrosine kinase, receptor, type 1	36125	afp4	ENSORLG00000016252	antifreeze protein type IV	14399	[none]	[none]	[none]	[none]	[none]	-
pCONDEL.547	chr16	31405960	31406022	62	ENSORLG00000030054	10	pDEL.445	[no name]	ENSORLG00000030054	[no description]	5716	[no name]	ENSORLG00000026572	[no description]	45370	[none]	[none]	[none]	[none]	[none]	-
pCONDEL.548	chr16	31406079	31406235	156	ENSORLG00000030054	10, 25, 50	pDEL.445	[no name]	ENSORLG00000030054	[no description]	5835	[no name]	ENSORLG00000026572	[no description]	45157	[none]	[none]	[none]	[none]	[none]	-
pCONDEL.549	chr17	3099855	3099911	56	ENSORLG00000002751,ENSORLG00000029343	10	pDEL.446	[no name]	ENSORLG00000029343	[no description]	4441	tesk2	ENSORLG00000002769	testis associated actin remodelling kinase 2	25377	[none]	[none]	[none]	ENSORLT00000045313,ENSORLT00000046753	[none]	[false positive hit]
pCONDEL.550	chr17	3113551	3113616	65	ENSORLG00000002751,ENSORLG00000002769,ENSORLG00000002857,ENSORLG00000002927,ENSORLG00000002946,ENSORLG00000029343,ENSORLG00000030586	10	pDEL.447	[no name]	ENSORLG00000029343	[no description]	18137	tesk2	ENSORLG00000002769	testis associated actin remodelling kinase 2	11672	[none]	[none]	[none]	ENSORLT00000003457,ENSORLT00000045313,ENSORLT00000046753	[none]	-
pCONDEL.551	chr17	3125825	3125948	123	ENSORLG00000002751,ENSORLG00000002857,ENSORLG00000002927,ENSORLG00000002946,ENSORLG00000029343,ENSORLG00000030586	10, 25, 50	pDEL.448	tesk2	ENSORLG00000002769	testis associated actin remodelling kinase 2	538	[no name]	ENSORLG00000021878	[no description]	54949	[none]	[none]	[none]	ENSORLT00000045313,ENSORLT00000046753	[none]	-
pCONDEL.552	chr17	3179695	3179794	99	ENSORLG00000002751,ENSORLG00000002857,ENSORLG00000002927,ENSORLG00000002946,ENSORLG00000029343,ENSORLG00000030586	10, 50, 100	pDEL.449	tesk2	ENSORLG00000002769	testis associated actin remodelling kinase 2	54408	[no name]	ENSORLG00000021878	[no description]	1103	[none]	[none]	[none]	ENSORLT00000037036	[none]	-
pCONDEL.553	chr17	4427282	4427332	50	ENSORLG00000003698,ENSORLG00000003754	50	pDEL.450	GNAL	ENSORLG00000003754	G protein subunit alpha L	17336	mppe1	ENSORLG00000003797	metallophosphoesterase 1	49328	[none]	[none]	[none]	ENSORLT00000004679,ENSORLT00000040016,ENSORLT00000045773	[none]	-
pCONDEL.554	chr17	4684464	4684516	52	ENSORLG00000003892	10	pDEL.451	MTCL1	ENSORLG00000003921	microtubule crosslinking factor 1	44982	ndufv2	ENSORLG00000003977	NADH:ubiquinone oxidoreductase core subunit V2	40233	[none]	[none]	[none]	ENSORLT00000004893,ENSORLT00000029439,ENSORLT00000043285	[none]	-
pCONDEL.555	chr17	5833099	5833151	52	ENSORLG00000004841,ENSORLG00000004877,ENSORLG00000004899,ENSORLG00000004909,ENSORLG00000004956,ENSORLG00000004994,ENSORLG00000005042,ENSORLG00000022567,ENSORLG00000026808,ENSORLG00000026844,ENSORLG00000028444	10	pDEL.452	gtf2b	ENSORLG00000004899	general transcription factor IIB	4418	lrrc8da	ENSORLG00000028444	leucine rich repeat containing 8 VRAC subunit Da	3028	[none]	[none]	[none]	[none]	[none]	-
pCONDEL.556	chr17	14540224	14540385	161	ENSORLG00000008793,ENSORLG00000008811,ENSORLG00000008815,ENSORLG00000008838,ENSORLG00000008876,ENSORLG00000008941,ENSORLG00000008948,ENSORLG00000009010,ENSORLG00000009022,ENSORLG00000009040,ENSORLG00000009073,ENSORLG00000021535,ENSORLG00000021574,ENSORLG00000021617,ENSORLG00000021634,ENSORLG00000025910,ENSORLG00000026954,ENSORLG00000028724	10, 25, 50	pDEL.453	si:ch211-38m6.6	ENSORLG00000008948	si:ch211-38m6.6	43094	ephb3a	ENSORLG00000009010	eph receptor B3a	108905	[none]	[none]	[none]	[none]	[none]	-
pCONDEL.557	chr17	14540426	14540491	65	ENSORLG00000008815,ENSORLG00000008941,ENSORLG00000008948,ENSORLG00000009010,ENSORLG00000021535,ENSORLG00000021574,ENSORLG00000021617,ENSORLG00000021634	10	pDEL.453	si:ch211-38m6.6	ENSORLG00000008948	si:ch211-38m6.6	43296	ephb3a	ENSORLG00000009010	eph receptor B3a	108799	[none]	[none]	[none]	[none]	[none]	-
pCONDEL.558	chr17	21720202	21720262	60	ENSORLG00000014364,ENSORLG00000014413,ENSORLG00000014423,ENSORLG00000014526,ENSORLG00000025502,ENSORLG00000028529	10	pDEL.454	[no name]	ENSORLG00000028529	[no description]	19567	epha4b	ENSORLG00000014565	eph receptor A4b	202169	ENSORLT00000032053	[none]	[none]	[none]	[none]	-
pCONDEL.559	chr17	21745742	21745801	59	ENSORLG00000014565	10	pDEL.455	[no name]	ENSORLG00000025502	[no description]	25533	epha4b	ENSORLG00000014565	eph receptor A4b	176630	[none]	[none]	[none]	[none]	[none]	-
pCONDEL.560	chr17	21838984	21839061	77	ENSORLG00000014423,ENSORLG00000014526,ENSORLG00000014565,ENSORLG00000014683,ENSORLG00000014722,ENSORLG00000025502,ENSORLG00000028529,ENSORLG00000028943	10, 25, 50	pDEL.456	[no name]	ENSORLG00000025502	[no description]	118775	epha4b	ENSORLG00000014565	eph receptor A4b	83370	[none]	[none]	[none]	ENSORLT00000018260,ENSORLT00000034232,ENSORLT00000040395	[none]	-
pCONDEL.561	chr17	21910809	21910869	60	ENSORLG00000014565,ENSORLG00000014683,ENSORLG00000014722,ENSORLG00000014774,ENSORLG00000025502,ENSORLG00000027948,ENSORLG00000028943	10	pDEL.457	[no name]	ENSORLG00000025502	[no description]	190600	epha4b	ENSORLG00000014565	eph receptor A4b	11562	[none]	[none]	[none]	ENSORLT00000034232,ENSORLT00000040395	[none]	-
pCONDEL.562	chr17	22394345	22394424	79	ENSORLG00000014979,ENSORLG00000014983,ENSORLG00000015019,ENSORLG00000015199,ENSORLG00000015223,ENSORLG00000015235,ENSORLG00000015259,ENSORLG00000015269,ENSORLG00000015283,ENSORLG00000022166,ENSORLG00000029127	10, 50	pDEL.458	[no name]	ENSORLG00000022166	cyclic AMP-responsive element-binding protein 3-like protein 3-A	7101	eef2b	ENSORLG00000015009	eukaryotic translation elongation factor 2b	478	[none]	ENSORLT00000018811,ENSORLT00000040728	[none]	[none]	[none]	-
pCONDEL.563	chr17	22669612	22669696	84	ENSORLG00000015259,ENSORLG00000015269,ENSORLG00000015283,ENSORLG00000015301,ENSORLG00000015314,ENSORLG00000015349,ENSORLG00000015355,ENSORLG00000015383,ENSORLG00000015395,ENSORLG00000015411,ENSORLG00000015419,ENSORLG00000015433,ENSORLG00000015440,ENSORLG00000015463,ENSORLG00000015475,ENSORLG00000021934,ENSORLG00000022795	10, 25	pDEL.459	spinc	ENSORLG00000015355	spindlin protein C	5056	[no name]	ENSORLG00000027131	[no description]	2629	[none]	[none]	[none]	ENSORLT00000038441	[none]	-
pCONDEL.564	chr17	22671251	22671350	99	ENSORLG00000015259,ENSORLG00000015269,ENSORLG00000015283,ENSORLG00000015301,ENSORLG00000015314,ENSORLG00000015349,ENSORLG00000015355,ENSORLG00000015383,ENSORLG00000015395,ENSORLG00000015411,ENSORLG00000015419,ENSORLG00000015433,ENSORLG00000015440,ENSORLG00000015463,ENSORLG00000015475,ENSORLG00000021934,ENSORLG00000022795	10, 25, 50, 100	pDEL.459	spinc	ENSORLG00000015355	spindlin protein C	6695	[no name]	ENSORLG00000027131	[no description]	975	[none]	[none]	[none]	ENSORLT00000038441	[none]	-
pCONDEL.565	chr17	22893129	22893220	91	ENSORLG00000015537,ENSORLG00000015550,ENSORLG00000015576,ENSORLG00000015603,ENSORLG00000015621,ENSORLG00000015635,ENSORLG00000015659,ENSORLG00000015669,ENSORLG00000022270,ENSORLG00000025708,ENSORLG00000029991	10, 25	pDEL.460	[no name]	ENSORLG00000015492	neurocan core protein	2955	[no name]	ENSORLG00000029991	[no description]	59143	[none]	[none]	[none]	ENSORLT00000019400,ENSORLT00000041167	[none]	-
pCONDEL.566	chr17	24155248	24155427	179	ENSORLG00000016002,ENSORLG00000016010,ENSORLG00000016015,ENSORLG00000016019,ENSORLG00000016041,ENSORLG00000016050,ENSORLG00000029899,ENSORLG00000030528	10, 100	pDEL.461	zgc:110366	ENSORLG00000016026	zgc:110366	708	rc3h1b	ENSORLG00000016041	ring finger and CCCH-type domains 1b	20243	ENSORLT00000020058,ENSORLT00000020059	[none]	[none]	[none]	[none]	yes
pCONDEL.567	chr17	24155626	24155740	114	ENSORLG00000016002,ENSORLG00000016010,ENSORLG00000016015,ENSORLG00000016019,ENSORLG00000016041,ENSORLG00000016050,ENSORLG00000029899,ENSORLG00000030528	10, 25, 50, 100	pDEL.461	zgc:110366	ENSORLG00000016026	zgc:110366	1086	rc3h1b	ENSORLG00000016041	ring finger and CCCH-type domains 1b	19930	ENSORLT00000020059	[none]	[none]	ENSORLT00000020058,ENSORLT00000020059	[none]	yes
pCONDEL.568	chr17	24156432	24156565	133	ENSORLG00000016002,ENSORLG00000016010,ENSORLG00000016015,ENSORLG00000016019,ENSORLG00000016041,ENSORLG00000016050,ENSORLG00000029899,ENSORLG00000030528	10, 50, 100	pDEL.461	zgc:110366	ENSORLG00000016026	zgc:110366	1892	rc3h1b	ENSORLG00000016041	ring finger and CCCH-type domains 1b	19105	ENSORLT00000020058,ENSORLT00000020059	[none]	[none]	ENSORLT00000020058,ENSORLT00000020059	[none]	yes
pCONDEL.569	chr17	24156646	24156713	67	ENSORLG00000016002,ENSORLG00000016010,ENSORLG00000016015,ENSORLG00000016019,ENSORLG00000016041,ENSORLG00000016050,ENSORLG00000029899,ENSORLG00000030528	10, 25, 50	pDEL.461	zgc:110366	ENSORLG00000016026	zgc:110366	2106	rc3h1b	ENSORLG00000016041	ring finger and CCCH-type domains 1b	18957	ENSORLT00000020058,ENSORLT00000020059	[none]	[none]	ENSORLT00000020058,ENSORLT00000020059	[none]	yes
pCONDEL.570	chr17	24157119	24157170	51	ENSORLG00000016002,ENSORLG00000016010,ENSORLG00000016015,ENSORLG00000016019,ENSORLG00000016050,ENSORLG00000029899,ENSORLG00000030528	25	pDEL.461	zgc:110366	ENSORLG00000016026	zgc:110366	2579	rc3h1b	ENSORLG00000016041	ring finger and CCCH-type domains 1b	18500	ENSORLT00000020058,ENSORLT00000020059	[none]	[none]	[none]	[none]	yes
pCONDEL.571	chr17	28319052	28319121	69	ENSORLG00000017615,ENSORLG00000017621,ENSORLG00000017624,ENSORLG00000017629,ENSORLG00000017633,ENSORLG00000017642,ENSORLG00000017649,ENSORLG00000017655,ENSORLG00000017661,ENSORLG00000020938	10, 25, 50	pDEL.462	[no name]	ENSORLG00000024217	[no description]	10004	aqp1a.1	ENSORLG00000017624	aquaporin 1a (Colton blood group), tandem duplicate 1	21669	[none]	[none]	[none]	[none]	[none]	-
pCONDEL.572	chr17	29492011	29492083	72	ENSORLG00000017856,ENSORLG00000017866,ENSORLG00000017868,ENSORLG00000017875,ENSORLG00000024097	10	pDEL.463	emilin2a	ENSORLG00000017868	elastin microfibril interfacer 2a	2291	adcyap1b	ENSORLG00000024097	adenylate cyclase activating polypeptide 1b	186720	[none]	[none]	[none]	[none]	[none]	-
pCONDEL.573	chr17	30767291	30767353	62	ENSORLG00000018042,ENSORLG00000018046	10	pDEL.464	ptprfb	ENSORLG00000018046	protein tyrosine phosphatase receptor type Fb	111378	[no name]	ENSORLG00000026851	[no description]	30791	[none]	[none]	[none]	[none]	[none]	-
pCONDEL.574	chr17	30788072	30788130	58	ENSORLG00000018046	10	pDEL.465	ptprfb	ENSORLG00000018046	protein tyrosine phosphatase receptor type Fb	132159	[no name]	ENSORLG00000026851	[no description]	10014	[none]	[none]	[none]	[none]	[none]	-
pCONDEL.575	chr17	30788197	30788263	66	ENSORLG00000018046,ENSORLG00000020670,ENSORLG00000020671,ENSORLG00000020673,ENSORLG00000024995,ENSORLG00000027177	10	pDEL.465	ptprfb	ENSORLG00000018046	protein tyrosine phosphatase receptor type Fb	132284	[no name]	ENSORLG00000026851	[no description]	9881	[none]	[none]	[none]	[none]	[none]	-
pCONDEL.576	chr17	30885404	30885472	68	ENSORLG00000020666,ENSORLG00000020670,ENSORLG00000020671,ENSORLG00000020673,ENSORLG00000023424,ENSORLG00000024856,ENSORLG00000024995,ENSORLG00000025198,ENSORLG00000025666,ENSORLG00000027177	10, 25, 50, 100	pDEL.466	[no name]	ENSORLG00000022344	[no description]	85241	[no name]	ENSORLG00000025198	[no description]	82060	[none]	[none]	[none]	[none]	[none]	-
pCONDEL.577	chr17	30920532	30920606	74	ENSORLG00000020666,ENSORLG00000020670,ENSORLG00000020671,ENSORLG00000020673,ENSORLG00000023424,ENSORLG00000024856,ENSORLG00000024995,ENSORLG00000025198,ENSORLG00000025666,ENSORLG00000027177,ENSORLG00000029416	10, 50	pDEL.467	[no name]	ENSORLG00000022344	[no description]	120369	[no name]	ENSORLG00000025198	[no description]	46926	[none]	[none]	[none]	[none]	[none]	-
pCONDEL.578	chr17	30951488	30951557	69	ENSORLG00000020666,ENSORLG00000020670,ENSORLG00000020671,ENSORLG00000020673,ENSORLG00000024856,ENSORLG00000024995,ENSORLG00000025666,ENSORLG00000027177	10	pDEL.468	[no name]	ENSORLG00000022344	[no description]	151325	[no name]	ENSORLG00000025198	[no description]	15975	[none]	[none]	[none]	[none]	[none]	-
pCONDEL.579	chr17	31012459	31012524	65	ENSORLG00000020006,ENSORLG00000020666,ENSORLG00000020670,ENSORLG00000020671,ENSORLG00000020673,ENSORLG00000023424,ENSORLG00000024856,ENSORLG00000024995,ENSORLG00000025198,ENSORLG00000025666,ENSORLG00000027177,ENSORLG00000029347	10, 25, 50, 100	pDEL.469	vav3b	ENSORLG00000023424	vav 3 guanine nucleotide exchange factor b	1216	[no name]	ENSORLG00000029416	[no description]	29858	[none]	[none]	[none]	ENSORLT00000037192,ENSORLT00000044717,ENSORLT00000045770	[none]	-
pCONDEL.580	chr18	8739101	8739192	91	ENSORLG00000027686,ENSORLG00000028831	10, 50	pDEL.470	CAAP1	ENSORLG00000004231	caspase activity and apoptosis inhibitor 1	95597	[no name]	ENSORLG00000027686	ATP-binding cassette sub-family A member 1-like	155940	[none]	[none]	[none]	ENSORLT00000045391,ENSORLT00000046301	[none]	-
pCONDEL.581	chr18	8739462	8739555	93	ENSORLG00000028831	10	pDEL.470	CAAP1	ENSORLG00000004231	caspase activity and apoptosis inhibitor 1	95958	[no name]	ENSORLG00000027686	ATP-binding cassette sub-family A member 1-like	155577	[none]	[none]	[none]	ENSORLT00000045391,ENSORLT00000046301	[none]	-
pCONDEL.582	chr18	8778344	8778479	135	ENSORLG00000027686,ENSORLG00000028831	10, 25, 50, 100	pDEL.471	CAAP1	ENSORLG00000004231	caspase activity and apoptosis inhibitor 1	134840	[no name]	ENSORLG00000027686	ATP-binding cassette sub-family A member 1-like	116653	[none]	[none]	[none]	ENSORLT00000045391,ENSORLT00000046301	[none]	-
pCONDEL.583	chr18	8827228	8827380	152	ENSORLG00000027686,ENSORLG00000028831	10, 25, 50, 100	pDEL.472	CAAP1	ENSORLG00000004231	caspase activity and apoptosis inhibitor 1	183724	[no name]	ENSORLG00000027686	ATP-binding cassette sub-family A member 1-like	67752	[none]	[none]	[none]	ENSORLT00000045391,ENSORLT00000046301	[none]	-
pCONDEL.584	chr18	8827819	8827869	50	ENSORLG00000027686	10	pDEL.472	CAAP1	ENSORLG00000004231	caspase activity and apoptosis inhibitor 1	184315	[no name]	ENSORLG00000027686	ATP-binding cassette sub-family A member 1-like	67263	ENSORLT00000045391,ENSORLT00000046301	[none]	[none]	ENSORLT00000045391,ENSORLT00000046301	[none]	-
pCONDEL.585	chr18	8866271	8866353	82	ENSORLG00000028831	10, 25, 50	pDEL.473	CAAP1	ENSORLG00000004231	caspase activity and apoptosis inhibitor 1	222767	[no name]	ENSORLG00000027686	ATP-binding cassette sub-family A member 1-like	28779	[none]	[none]	[none]	ENSORLT00000045391,ENSORLT00000046301	[none]	-
pCONDEL.586	chr18	8883024	8883091	67	ENSORLG00000028831	10	pDEL.474	CAAP1	ENSORLG00000004231	caspase activity and apoptosis inhibitor 1	239520	[no name]	ENSORLG00000027686	ATP-binding cassette sub-family A member 1-like	12041	[none]	[none]	[none]	ENSORLT00000045391,ENSORLT00000046301	[none]	-
pCONDEL.587	chr18	8909514	8909582	68	ENSORLG00000027686,ENSORLG00000028831	10, 25, 50	pDEL.475	[no name]	ENSORLG00000028831	[no description]	4074	[no name]	ENSORLG00000023983	[no description]	50217	[none]	[none]	[none]	[none]	[none]	-
pCONDEL.588	chr18	8978664	8978726	62	ENSORLG00000027686,ENSORLG00000028831	10, 50	pDEL.476	[no name]	ENSORLG00000023983	[no description]	18866	ADGRL3	ENSORLG00000004254	adhesion G protein-coupled receptor L3	266107	[none]	[none]	[none]	ENSORLT00000005328,ENSORLT00000026987,ENSORLT00000028993,ENSORLT00000038986,ENSORLT00000039234,ENSORLT00000039953,ENSORLT00000040730	[none]	-
pCONDEL.589	chr18	9015391	9015548	157	ENSORLG00000027686,ENSORLG00000028831	10, 25, 50, 100	pDEL.477	[no name]	ENSORLG00000023983	[no description]	55593	ADGRL3	ENSORLG00000004254	adhesion G protein-coupled receptor L3	229285	[none]	[none]	[none]	ENSORLT00000005328,ENSORLT00000026987,ENSORLT00000028993,ENSORLT00000038986,ENSORLT00000039234,ENSORLT00000039953,ENSORLT00000040730	[none]	-
pCONDEL.590	chr18	9066580	9066757	177	ENSORLG00000004254,ENSORLG00000027686,ENSORLG00000028831	10, 25, 50, 100	pDEL.478	[no name]	ENSORLG00000023983	[no description]	106782	ADGRL3	ENSORLG00000004254	adhesion G protein-coupled receptor L3	178076	[none]	[none]	[none]	ENSORLT00000005328,ENSORLT00000026987,ENSORLT00000028993,ENSORLT00000038986,ENSORLT00000039234,ENSORLT00000039953,ENSORLT00000040730	[none]	-
pCONDEL.591	chr18	9075089	9075179	90	ENSORLG00000004254,ENSORLG00000027686,ENSORLG00000028831	10	pDEL.479	[no name]	ENSORLG00000023983	[no description]	115291	ADGRL3	ENSORLG00000004254	adhesion G protein-coupled receptor L3	169654	[none]	[none]	[none]	ENSORLT00000005328,ENSORLT00000026987,ENSORLT00000028993,ENSORLT00000038986,ENSORLT00000039234,ENSORLT00000039953,ENSORLT00000040730	[none]	-
pCONDEL.592	chr18	9075289	9075438	149	ENSORLG00000004254,ENSORLG00000027686,ENSORLG00000028831	10, 25, 50	pDEL.479	[no name]	ENSORLG00000023983	[no description]	115491	ADGRL3	ENSORLG00000004254	adhesion G protein-coupled receptor L3	169395	[none]	[none]	[none]	ENSORLT00000005328,ENSORLT00000026987,ENSORLT00000028993,ENSORLT00000038986,ENSORLT00000039234,ENSORLT00000039953,ENSORLT00000040730	[none]	-
pCONDEL.593	chr18	9088691	9088845	154	ENSORLG00000004254,ENSORLG00000027686,ENSORLG00000028831	10, 25, 50, 100	pDEL.480	[no name]	ENSORLG00000023983	[no description]	128893	ADGRL3	ENSORLG00000004254	adhesion G protein-coupled receptor L3	155988	[none]	[none]	[none]	ENSORLT00000005328,ENSORLT00000026987,ENSORLT00000028993,ENSORLT00000038986,ENSORLT00000039234,ENSORLT00000039953,ENSORLT00000040730	[none]	-
pCONDEL.594	chr18	9099926	9099999	73	ENSORLG00000028831	10, 25, 50	pDEL.481	[no name]	ENSORLG00000023983	[no description]	140128	ADGRL3	ENSORLG00000004254	adhesion G protein-coupled receptor L3	144834	[none]	[none]	[none]	ENSORLT00000005328,ENSORLT00000026987,ENSORLT00000028993,ENSORLT00000038986,ENSORLT00000039234,ENSORLT00000039953,ENSORLT00000040730	[none]	-
pCONDEL.595	chr18	9173587	9173673	86	ENSORLG00000004254,ENSORLG00000004290	10, 25, 50, 100	pDEL.482	[no name]	ENSORLG00000023983	[no description]	213789	ADGRL3	ENSORLG00000004254	adhesion G protein-coupled receptor L3	71160	[none]	[none]	[none]	ENSORLT00000005328,ENSORLT00000026987,ENSORLT00000038986,ENSORLT00000039234,ENSORLT00000039953,ENSORLT00000040730	[none]	-
pCONDEL.596	chr18	9209032	9209112	80	ENSORLG00000004254,ENSORLG00000004290,ENSORLG00000028081	10, 50	pDEL.483	[no name]	ENSORLG00000023983	[no description]	249234	ADGRL3	ENSORLG00000004254	adhesion G protein-coupled receptor L3	35721	[none]	[none]	[none]	ENSORLT00000005328,ENSORLT00000026987,ENSORLT00000038986,ENSORLT00000039234,ENSORLT00000039953,ENSORLT00000040730	[none]	-
pCONDEL.597	chr18	9210449	9210564	115	ENSORLG00000004254,ENSORLG00000004290,ENSORLG00000004326,ENSORLG00000028081	10, 25, 50, 100	pDEL.484	[no name]	ENSORLG00000023983	[no description]	250651	ADGRL3	ENSORLG00000004254	adhesion G protein-coupled receptor L3	34269	[none]	[none]	[none]	ENSORLT00000005328,ENSORLT00000026987,ENSORLT00000038986,ENSORLT00000039234,ENSORLT00000039953,ENSORLT00000040730	[none]	-
pCONDEL.598	chr18	9232802	9232855	53	ENSORLG00000004254,ENSORLG00000004290,ENSORLG00000004326,ENSORLG00000028081	50	pDEL.485	[no name]	ENSORLG00000023983	[no description]	273004	ADGRL3	ENSORLG00000004254	adhesion G protein-coupled receptor L3	11978	[none]	[none]	[none]	ENSORLT00000005328,ENSORLT00000026987,ENSORLT00000038986,ENSORLT00000039234,ENSORLT00000039953,ENSORLT00000040730	[none]	-
pCONDEL.599	chr18	9269587	9269743	156	ENSORLG00000004254,ENSORLG00000004290,ENSORLG00000004326,ENSORLG00000028081	10, 25, 50, 100	pDEL.486	ADGRL3	ENSORLG00000004254	adhesion G protein-coupled receptor L3	24755	MPDZ	ENSORLG00000004290	multiple PDZ domain crumbs cell polarity complex component	43003	[none]	[none]	[none]	[none]	[none]	-
pCONDEL.600	chr18	9290912	9291049	137	ENSORLG00000004290	10, 25	pDEL.487	ADGRL3	ENSORLG00000004254	adhesion G protein-coupled receptor L3	46080	MPDZ	ENSORLG00000004290	multiple PDZ domain crumbs cell polarity complex component	21697	[none]	[none]	[none]	[none]	[none]	-
pCONDEL.601	chr18	9419635	9419711	76	ENSORLG00000004254,ENSORLG00000004290,ENSORLG00000004326,ENSORLG00000028081	10, 25, 50	pDEL.488	TYRP1	ENSORLG00000004326	tyrosinase related protein 1	9895	PTPRD	ENSORLG00000004650	protein tyrosine phosphatase receptor type D	536797	[none]	[none]	[none]	[none]	[none]	-
pCONDEL.602	chr18	9459059	9459127	68	ENSORLG00000004290	10, 25, 50	pDEL.489	TYRP1	ENSORLG00000004326	tyrosinase related protein 1	49319	PTPRD	ENSORLG00000004650	protein tyrosine phosphatase receptor type D	497381	[none]	[none]	[none]	[none]	[none]	-
pCONDEL.603	chr18	9476353	9476403	50	ENSORLG00000004290,ENSORLG00000004326,ENSORLG00000028081	10	pDEL.490	TYRP1	ENSORLG00000004326	tyrosinase related protein 1	66613	PTPRD	ENSORLG00000004650	protein tyrosine phosphatase receptor type D	480105	[none]	[none]	[none]	[none]	[none]	-
pCONDEL.604	chr18	9548200	9548257	57	ENSORLG00000004326,ENSORLG00000028081	10	pDEL.491	TYRP1	ENSORLG00000004326	tyrosinase related protein 1	138460	PTPRD	ENSORLG00000004650	protein tyrosine phosphatase receptor type D	408251	[none]	[none]	[none]	[none]	[none]	-
pCONDEL.605	chr18	9548362	9548442	80	ENSORLG00000004326,ENSORLG00000028081	10, 25, 50	pDEL.491	TYRP1	ENSORLG00000004326	tyrosinase related protein 1	138622	PTPRD	ENSORLG00000004650	protein tyrosine phosphatase receptor type D	408066	[none]	[none]	[none]	[none]	[none]	-
pCONDEL.606	chr18	9548514	9548643	129	ENSORLG00000004326,ENSORLG00000028081	10, 25, 50, 100	pDEL.491	TYRP1	ENSORLG00000004326	tyrosinase related protein 1	138774	PTPRD	ENSORLG00000004650	protein tyrosine phosphatase receptor type D	407865	[none]	[none]	[none]	[none]	[none]	-
pCONDEL.607	chr18	9548675	9548728	53	ENSORLG00000004326,ENSORLG00000028081	10, 50	pDEL.491	TYRP1	ENSORLG00000004326	tyrosinase related protein 1	138935	PTPRD	ENSORLG00000004650	protein tyrosine phosphatase receptor type D	407780	[none]	[none]	[none]	[none]	[none]	-
pCONDEL.608	chr18	9577079	9577140	61	ENSORLG00000004326,ENSORLG00000028081	10	pDEL.492	TYRP1	ENSORLG00000004326	tyrosinase related protein 1	167339	PTPRD	ENSORLG00000004650	protein tyrosine phosphatase receptor type D	379368	[none]	[none]	[none]	[none]	[none]	-
pCONDEL.609	chr18	9767525	9767608	83	ENSORLG00000004650	10, 50, 100	pDEL.493	TYRP1	ENSORLG00000004326	tyrosinase related protein 1	357785	PTPRD	ENSORLG00000004650	protein tyrosine phosphatase receptor type D	188900	[none]	[none]	[none]	[none]	[none]	-
pCONDEL.610	chr18	9771669	9771772	103	ENSORLG00000004650	10, 25, 50, 100	pDEL.494	TYRP1	ENSORLG00000004326	tyrosinase related protein 1	361929	PTPRD	ENSORLG00000004650	protein tyrosine phosphatase receptor type D	184736	[none]	[none]	[none]	[none]	[none]	-
pCONDEL.611	chr18	9774454	9774552	98	ENSORLG00000004650	10, 25	pDEL.495	TYRP1	ENSORLG00000004326	tyrosinase related protein 1	364714	PTPRD	ENSORLG00000004650	protein tyrosine phosphatase receptor type D	181956	[none]	[none]	[none]	[none]	[none]	-
pCONDEL.612	chr18	9774582	9774638	56	ENSORLG00000004650	10	pDEL.495	TYRP1	ENSORLG00000004326	tyrosinase related protein 1	364842	PTPRD	ENSORLG00000004650	protein tyrosine phosphatase receptor type D	181870	[none]	[none]	[none]	[none]	[none]	-
pCONDEL.613	chr18	9775044	9775109	65	ENSORLG00000004650	100	pDEL.495	TYRP1	ENSORLG00000004326	tyrosinase related protein 1	365304	PTPRD	ENSORLG00000004650	protein tyrosine phosphatase receptor type D	181399	[none]	[none]	[none]	[none]	[none]	-
pCONDEL.614	chr18	9776974	9777091	117	ENSORLG00000004650	10	pDEL.496	TYRP1	ENSORLG00000004326	tyrosinase related protein 1	367234	PTPRD	ENSORLG00000004650	protein tyrosine phosphatase receptor type D	179417	[none]	[none]	[none]	[none]	[none]	-
pCONDEL.615	chr18	9782634	9782871	237	ENSORLG00000004650	10, 25, 50, 100	pDEL.497	TYRP1	ENSORLG00000004326	tyrosinase related protein 1	372894	PTPRD	ENSORLG00000004650	protein tyrosine phosphatase receptor type D	173637	[none]	[none]	[none]	[none]	[none]	-
pCONDEL.616	chr18	9783400	9783558	158	ENSORLG00000004650	10, 25, 50, 100	pDEL.498	TYRP1	ENSORLG00000004326	tyrosinase related protein 1	373660	PTPRD	ENSORLG00000004650	protein tyrosine phosphatase receptor type D	172950	[none]	[none]	[none]	[none]	[none]	-
pCONDEL.617	chr18	9786854	9786968	114	ENSORLG00000004650	10, 25, 50, 100	pDEL.499	TYRP1	ENSORLG00000004326	tyrosinase related protein 1	377114	PTPRD	ENSORLG00000004650	protein tyrosine phosphatase receptor type D	169540	[none]	[none]	[none]	[none]	[none]	-
pCONDEL.618	chr18	9863232	9863466	234	ENSORLG00000004650	10, 25, 50, 100	pDEL.500	TYRP1	ENSORLG00000004326	tyrosinase related protein 1	453492	PTPRD	ENSORLG00000004650	protein tyrosine phosphatase receptor type D	93042	[none]	[none]	[none]	[none]	[none]	-
pCONDEL.619	chr18	9871016	9871083	67	ENSORLG00000004650	10	pDEL.501	TYRP1	ENSORLG00000004326	tyrosinase related protein 1	461276	PTPRD	ENSORLG00000004650	protein tyrosine phosphatase receptor type D	85425	[none]	[none]	[none]	[none]	[none]	-
pCONDEL.620	chr18	9944340	9944393	53	ENSORLG00000004650	10, 50	pDEL.502	TYRP1	ENSORLG00000004326	tyrosinase related protein 1	534600	PTPRD	ENSORLG00000004650	protein tyrosine phosphatase receptor type D	12115	[none]	[none]	[none]	ENSORLT00000046007	[none]	-
pCONDEL.621	chr18	9964703	9964840	137	ENSORLG00000004650	10, 25, 50, 100	pDEL.503	PTPRD	ENSORLG00000004650	protein tyrosine phosphatase receptor type D	8196	[no name]	ENSORLG00000022754	[no description]	42144	[none]	[none]	[none]	ENSORLT00000005866,ENSORLT00000005871,ENSORLT00000046007	[none]	-
pCONDEL.622	chr18	9968432	9968701	269	ENSORLG00000004650	10, 25, 50, 100	pDEL.503	PTPRD	ENSORLG00000004650	protein tyrosine phosphatase receptor type D	11925	[no name]	ENSORLG00000022754	[no description]	38283	[none]	[none]	[none]	ENSORLT00000005866,ENSORLT00000005871,ENSORLT00000046007	[none]	-
pCONDEL.623	chr18	9968769	9968821	52	ENSORLG00000004650	10	pDEL.503	PTPRD	ENSORLG00000004650	protein tyrosine phosphatase receptor type D	12262	[no name]	ENSORLG00000022754	[no description]	38163	[none]	[none]	[none]	ENSORLT00000005866,ENSORLT00000005871,ENSORLT00000046007	[none]	-
pCONDEL.624	chr18	9968860	9969012	152	ENSORLG00000004650	10, 25, 50, 100	pDEL.503	PTPRD	ENSORLG00000004650	protein tyrosine phosphatase receptor type D	12353	[no name]	ENSORLG00000022754	[no description]	37972	[none]	[none]	[none]	ENSORLT00000005866,ENSORLT00000005871,ENSORLT00000046007	[none]	-
pCONDEL.625	chr18	9969390	9969529	139	ENSORLG00000004650	10	pDEL.503	PTPRD	ENSORLG00000004650	protein tyrosine phosphatase receptor type D	12883	[no name]	ENSORLG00000022754	[no description]	37455	[none]	[none]	[none]	ENSORLT00000005866,ENSORLT00000005871,ENSORLT00000046007	[none]	-
pCONDEL.626	chr18	9971450	9971540	90	ENSORLG00000004650	10, 25, 50, 100	pDEL.504	PTPRD	ENSORLG00000004650	protein tyrosine phosphatase receptor type D	14943	[no name]	ENSORLG00000022754	[no description]	35444	[none]	[none]	[none]	ENSORLT00000005866,ENSORLT00000005871,ENSORLT00000046007	[none]	-
pCONDEL.627	chr18	9976160	9976223	63	ENSORLG00000004650	10	pDEL.505	PTPRD	ENSORLG00000004650	protein tyrosine phosphatase receptor type D	19653	[no name]	ENSORLG00000022754	[no description]	30761	[none]	[none]	[none]	ENSORLT00000005866,ENSORLT00000005871,ENSORLT00000046007	[none]	-
pCONDEL.628	chr18	9998486	9998565	79	ENSORLG00000004650	10, 25, 50, 100	pDEL.506	PTPRD	ENSORLG00000004650	protein tyrosine phosphatase receptor type D	41979	[no name]	ENSORLG00000022754	[no description]	8419	[none]	[none]	[none]	ENSORLT00000005866,ENSORLT00000005871,ENSORLT00000034372,ENSORLT00000046007	[none]	-
pCONDEL.629	chr18	9998586	9998816	230	ENSORLG00000004650	10, 25, 50, 100	pDEL.506	PTPRD	ENSORLG00000004650	protein tyrosine phosphatase receptor type D	42079	[no name]	ENSORLG00000022754	[no description]	8168	[none]	[none]	[none]	ENSORLT00000005866,ENSORLT00000005871,ENSORLT00000034372,ENSORLT00000046007	[none]	-
pCONDEL.630	chr18	10007428	10007572	144	ENSORLG00000004650	10, 25, 50, 100	pDEL.507	[no name]	ENSORLG00000022754	[no description]	445	USP53 (1 of many)	ENSORLG00000004686	ubiquitin specific peptidase 53	262279	[none]	[none]	[none]	ENSORLT00000005866,ENSORLT00000005871,ENSORLT00000034372,ENSORLT00000046007	[none]	-
pCONDEL.631	chr18	10046091	10046202	111	ENSORLG00000004650	10, 25, 50, 100	pDEL.508	[no name]	ENSORLG00000022754	[no description]	39108	USP53 (1 of many)	ENSORLG00000004686	ubiquitin specific peptidase 53	223649	[none]	[none]	[none]	ENSORLT00000005866,ENSORLT00000005871,ENSORLT00000034372	[none]	-
pCONDEL.632	chr18	10160370	10160425	55	ENSORLG00000004686,ENSORLG00000004729,ENSORLG00000025044,ENSORLG00000028437	10, 100	pDEL.509	[no name]	ENSORLG00000022754	[no description]	153387	USP53 (1 of many)	ENSORLG00000004686	ubiquitin specific peptidase 53	109426	[none]	[none]	[none]	[none]	[none]	-
pCONDEL.633	chr18	10199653	10199757	104	ENSORLG00000004686,ENSORLG00000004729,ENSORLG00000004748,ENSORLG00000025044,ENSORLG00000028437	10, 50	pDEL.510	[no name]	ENSORLG00000022754	[no description]	192670	USP53 (1 of many)	ENSORLG00000004686	ubiquitin specific peptidase 53	70094	[none]	[none]	[none]	[none]	[none]	-
pCONDEL.634	chr18	10277047	10277104	57	ENSORLG00000004686,ENSORLG00000004729,ENSORLG00000004748,ENSORLG00000025044,ENSORLG00000028437	50	pDEL.511	USP53 (1 of many)	ENSORLG00000004686	ubiquitin specific peptidase 53	7197	myoz2a	ENSORLG00000025044	myozenin 2a	21873	[none]	[none]	[none]	[none]	[none]	yes
pCONDEL.635	chr18	10578940	10579127	187	ENSORLG00000004780	10, 25, 50	pDEL.512	gba3	ENSORLG00000004780	glucosidase, beta, acid 3 (gene/pseudogene)	3944	ppargc1a	ENSORLG00000004788	peroxisome proliferator-activated receptor gamma, coactivator 1 alpha	203420	[none]	[none]	[none]	ENSORLT00000006017,ENSORLT00000045489	[none]	yes
pCONDEL.636	chr18	10631324	10631404	80	ENSORLG00000004780	10	pDEL.513	gba3	ENSORLG00000004780	glucosidase, beta, acid 3 (gene/pseudogene)	56328	ppargc1a	ENSORLG00000004788	peroxisome proliferator-activated receptor gamma, coactivator 1 alpha	151143	[none]	[none]	[none]	[none]	[none]	-
pCONDEL.637	chr18	10649167	10649349	182	ENSORLG00000004780,ENSORLG00000004788	10, 25, 50, 100	pDEL.514	gba3	ENSORLG00000004780	glucosidase, beta, acid 3 (gene/pseudogene)	74171	ppargc1a	ENSORLG00000004788	peroxisome proliferator-activated receptor gamma, coactivator 1 alpha	133198	[none]	[none]	[none]	[none]	[none]	-
pCONDEL.638	chr18	10654174	10654329	155	ENSORLG00000004780,ENSORLG00000004788	10, 25, 50, 100	pDEL.515	gba3	ENSORLG00000004780	glucosidase, beta, acid 3 (gene/pseudogene)	79178	ppargc1a	ENSORLG00000004788	peroxisome proliferator-activated receptor gamma, coactivator 1 alpha	128218	[none]	[none]	[none]	[none]	[none]	-
pCONDEL.639	chr18	10656406	10656501	95	ENSORLG00000004780,ENSORLG00000004788	10, 25, 50, 100	pDEL.515	gba3	ENSORLG00000004780	glucosidase, beta, acid 3 (gene/pseudogene)	81410	ppargc1a	ENSORLG00000004788	peroxisome proliferator-activated receptor gamma, coactivator 1 alpha	126046	[none]	[none]	[none]	[none]	[none]	yes
pCONDEL.640	chr18	10661424	10661476	52	ENSORLG00000004780,ENSORLG00000004788	10	pDEL.516	gba3	ENSORLG00000004780	glucosidase, beta, acid 3 (gene/pseudogene)	86428	ppargc1a	ENSORLG00000004788	peroxisome proliferator-activated receptor gamma, coactivator 1 alpha	121071	[none]	[none]	[none]	[none]	[none]	-
pCONDEL.641	chr18	10689991	10690093	102	ENSORLG00000004780,ENSORLG00000004788	10, 25, 50, 100	pDEL.517	gba3	ENSORLG00000004780	glucosidase, beta, acid 3 (gene/pseudogene)	114995	ppargc1a	ENSORLG00000004788	peroxisome proliferator-activated receptor gamma, coactivator 1 alpha	92454	[none]	[none]	[none]	[none]	[none]	yes
pCONDEL.642	chr18	10692263	10692388	125	ENSORLG00000004780,ENSORLG00000004788	10, 25, 50, 100	pDEL.518	gba3	ENSORLG00000004780	glucosidase, beta, acid 3 (gene/pseudogene)	117267	ppargc1a	ENSORLG00000004788	peroxisome proliferator-activated receptor gamma, coactivator 1 alpha	90159	[none]	[none]	[none]	[none]	[none]	-
pCONDEL.643	chr18	10809168	10809270	102	ENSORLG00000004788	10, 25, 50	pDEL.519	ppargc1a	ENSORLG00000004788	peroxisome proliferator-activated receptor gamma, coactivator 1 alpha	26622	dhx15	ENSORLG00000004819	DEAH (Asp-Glu-Ala-His) box helicase 15	336184	[none]	[none]	[none]	[none]	[none]	-
pCONDEL.644	chr18	10810080	10810156	76	ENSORLG00000004788	10, 25, 50	pDEL.519	ppargc1a	ENSORLG00000004788	peroxisome proliferator-activated receptor gamma, coactivator 1 alpha	27534	dhx15	ENSORLG00000004819	DEAH (Asp-Glu-Ala-His) box helicase 15	335298	[none]	[none]	[none]	[none]	[none]	-
pCONDEL.645	chr18	11097722	11097814	92	ENSORLG00000004829	10	pDEL.520	ppargc1a	ENSORLG00000004788	peroxisome proliferator-activated receptor gamma, coactivator 1 alpha	315176	dhx15	ENSORLG00000004819	DEAH (Asp-Glu-Ala-His) box helicase 15	47640	[none]	[none]	[none]	[none]	[none]	-
pCONDEL.646	chr18	11217984	11218181	197	ENSORLG00000004861,ENSORLG00000004872,ENSORLG00000021514	10, 25, 50, 100	pDEL.521	sepsecs	ENSORLG00000004861	Sep (O-phosphoserine) tRNA:Sec (selenocysteine) tRNA synthase	15317	SLC24A2	ENSORLG00000004872	solute carrier family 24 member 2	57909	[none]	[none]	[none]	ENSORLT00000006138,ENSORLT00000028675,ENSORLT00000035230,ENSORLT00000036169,ENSORLT00000045691	[none]	-
pCONDEL.647	chr18	11227631	11227685	54	ENSORLG00000004872,ENSORLG00000021514	10	pDEL.522	sepsecs	ENSORLG00000004861	Sep (O-phosphoserine) tRNA:Sec (selenocysteine) tRNA synthase	24964	SLC24A2	ENSORLG00000004872	solute carrier family 24 member 2	48405	[none]	[none]	[none]	ENSORLT00000006138,ENSORLT00000028675,ENSORLT00000035230,ENSORLT00000036169,ENSORLT00000045691	[none]	-
pCONDEL.648	chr18	11240888	11240975	87	ENSORLG00000004861,ENSORLG00000004872,ENSORLG00000004934	10	pDEL.523	sepsecs	ENSORLG00000004861	Sep (O-phosphoserine) tRNA:Sec (selenocysteine) tRNA synthase	38221	SLC24A2	ENSORLG00000004872	solute carrier family 24 member 2	35115	[none]	[none]	[none]	ENSORLT00000006138,ENSORLT00000028675,ENSORLT00000035230,ENSORLT00000036169,ENSORLT00000045691	[none]	-
pCONDEL.649	chr18	11244420	11244506	86	ENSORLG00000004872,ENSORLG00000021514	10, 25, 50	pDEL.524	sepsecs	ENSORLG00000004861	Sep (O-phosphoserine) tRNA:Sec (selenocysteine) tRNA synthase	41753	SLC24A2	ENSORLG00000004872	solute carrier family 24 member 2	31584	[none]	[none]	[none]	ENSORLT00000006138,ENSORLT00000028675,ENSORLT00000035230,ENSORLT00000036169,ENSORLT00000045691	[none]	-
pCONDEL.650	chr18	11773077	11773135	58	ENSORLG00000005132	10	pDEL.525	zdhhc21	ENSORLG00000005132	zinc finger, DHHC-type containing 21	10505	NFIB	ENSORLG00000005185	nuclear factor I B	6851	[none]	[none]	[none]	[none]	[none]	-
pCONDEL.651	chr18	11800289	11800473	184	ENSORLG00000005132,ENSORLG00000005185	10, 25, 50	pDEL.526	NFIB	ENSORLG00000005185	nuclear factor I B	20304	[no name]	ENSORLG00000005223	serine/threonine-protein phosphatase 2B catalytic subunit alpha isoform	65162	[none]	[none]	[none]	ENSORLT00000006537,ENSORLT00000006539,ENSORLT00000006543,ENSORLT00000046847	[none]	-
pCONDEL.652	chr18	11811988	11812073	85	ENSORLG00000005132,ENSORLG00000005185	10, 25, 50	pDEL.527	NFIB	ENSORLG00000005185	nuclear factor I B	32003	[no name]	ENSORLG00000005223	serine/threonine-protein phosphatase 2B catalytic subunit alpha isoform	53562	[none]	[none]	[none]	ENSORLT00000006537,ENSORLT00000006539,ENSORLT00000006543,ENSORLT00000046847	[none]	-
pCONDEL.653	chr18	11812097	11812256	159	ENSORLG00000005132,ENSORLG00000005185	10, 50, 100	pDEL.527	NFIB	ENSORLG00000005185	nuclear factor I B	32112	[no name]	ENSORLG00000005223	serine/threonine-protein phosphatase 2B catalytic subunit alpha isoform	53379	[none]	[none]	[none]	ENSORLT00000006537,ENSORLT00000006539,ENSORLT00000006543,ENSORLT00000046847	[none]	-
pCONDEL.654	chr18	11823941	11824007	66	ENSORLG00000005132,ENSORLG00000005185	10	pDEL.528	NFIB	ENSORLG00000005185	nuclear factor I B	43956	[no name]	ENSORLG00000005223	serine/threonine-protein phosphatase 2B catalytic subunit alpha isoform	41628	[none]	[none]	[none]	ENSORLT00000006537,ENSORLT00000006539,ENSORLT00000006543,ENSORLT00000046847	[none]	-
pCONDEL.655	chr18	11850154	11850213	59	ENSORLG00000005132,ENSORLG00000005185	10	pDEL.529	NFIB	ENSORLG00000005185	nuclear factor I B	70169	[no name]	ENSORLG00000005223	serine/threonine-protein phosphatase 2B catalytic subunit alpha isoform	15422	[none]	[none]	[none]	[none]	[none]	-
pCONDEL.656	chr18	11855692	11855778	86	ENSORLG00000005132,ENSORLG00000005185	10	pDEL.530	NFIB	ENSORLG00000005185	nuclear factor I B	75707	[no name]	ENSORLG00000005223	serine/threonine-protein phosphatase 2B catalytic subunit alpha isoform	9857	[none]	[none]	[none]	[none]	[none]	-
pCONDEL.657	chr18	11857000	11857050	50	ENSORLG00000005132,ENSORLG00000005185	10, 50	pDEL.530	NFIB	ENSORLG00000005185	nuclear factor I B	77015	[no name]	ENSORLG00000005223	serine/threonine-protein phosphatase 2B catalytic subunit alpha isoform	8585	[none]	[none]	[none]	[none]	[none]	-
pCONDEL.658	chr18	11872328	11872382	54	ENSORLG00000005132,ENSORLG00000005185	10	pDEL.531	[no name]	ENSORLG00000005223	serine/threonine-protein phosphatase 2B catalytic subunit alpha isoform	6694	[no name]	ENSORLG00000024971	B-cell scaffold protein with ankyrin repeats	46980	[none]	[none]	[none]	ENSORLT00000042449	[none]	-
pCONDEL.659	chr18	11876320	11876539	219	ENSORLG00000005132,ENSORLG00000005185	10, 25, 50, 100	pDEL.532	[no name]	ENSORLG00000005223	serine/threonine-protein phosphatase 2B catalytic subunit alpha isoform	10686	[no name]	ENSORLG00000024971	B-cell scaffold protein with ankyrin repeats	42823	[none]	[none]	[none]	ENSORLT00000042449	[none]	-
pCONDEL.660	chr18	17344477	17344540	63	ENSORLG00000007017	10	pDEL.533	RBPJ	ENSORLG00000006995	recombination signal binding protein for immunoglobulin kappa J region	34546	smim20	ENSORLG00000024014	small integral membrane protein 20	44833	[none]	[none]	[none]	[none]	[none]	-
pCONDEL.661	chr18	17344890	17344943	53	ENSORLG00000006989,ENSORLG00000006995,ENSORLG00000030390	10	pDEL.534	RBPJ	ENSORLG00000006995	recombination signal binding protein for immunoglobulin kappa J region	34959	smim20	ENSORLG00000024014	small integral membrane protein 20	44430	[none]	[none]	[none]	[none]	[none]	-
pCONDEL.662	chr18	18085142	18085251	109	ENSORLG00000007329,ENSORLG00000007365,ENSORLG00000007422,ENSORLG00000007438,ENSORLG00000007456,ENSORLG00000007494,ENSORLG00000007547,ENSORLG00000007575,ENSORLG00000022608,ENSORLG00000029529	10, 25, 50, 100	pDEL.535	tinf2	ENSORLG00000007422	TERF1 (TRF1)-interacting nuclear factor 2	4494	[no name]	ENSORLG00000022635	[no description]	6348	[none]	[none]	[none]	[none]	[none]	yes
pCONDEL.663	chr19	4129475	4129594	119	ENSORLG00000003692,ENSORLG00000003719,ENSORLG00000003750,ENSORLG00000003834,ENSORLG00000003858,ENSORLG00000003869,ENSORLG00000004031,ENSORLG00000004096,ENSORLG00000004106,ENSORLG00000004116,ENSORLG00000022752,ENSORLG00000024634,ENSORLG00000026111,ENSORLG00000027971,ENSORLG00000028540,ENSORLG00000029169	10, 25, 50	pDEL.536	[no name]	ENSORLG00000024634	[no description]	10431	dlx4b	ENSORLG00000004106	distal-less homeobox 4b	61630	[none]	[none]	[none]	[none]	[none]	-
pCONDEL.664	chr19	5437359	5437412	53	ENSORLG00000004764,ENSORLG00000004787,ENSORLG00000004803,ENSORLG00000004816,ENSORLG00000004833,ENSORLG00000026377,ENSORLG00000026709,ENSORLG00000026812	10	pDEL.537	adrb1	ENSORLG00000004803	adrenoceptor beta 1	7143	ccdc186	ENSORLG00000004816	si:ch211-225b10.4	28740	[none]	[none]	[none]	[none]	[none]	-
pCONDEL.665	chr19	5798638	5798710	72	ENSORLG00000005010,ENSORLG00000027064	10	pDEL.538	[no name]	ENSORLG00000025676	[no description]	55477	nrg3b	ENSORLG00000027064	neuregulin 3b	3201	[none]	[none]	[none]	[none]	[none]	-
pCONDEL.666	chr19	5804802	5804952	150	ENSORLG00000005010,ENSORLG00000027064	10, 25, 50, 100	pDEL.539	nrg3b	ENSORLG00000027064	neuregulin 3b	2892	cep55l	ENSORLG00000005053	centrosomal protein 55 like	313349	[none]	[none]	[none]	ENSORLT00000035968	[none]	-
pCONDEL.667	chr19	5847058	5847109	51	ENSORLG00000005010,ENSORLG00000027064	10	pDEL.540	nrg3b	ENSORLG00000027064	neuregulin 3b	45148	cep55l	ENSORLG00000005053	centrosomal protein 55 like	271192	[none]	[none]	[none]	ENSORLT00000035968	[none]	-
pCONDEL.668	chr19	5864850	5865087	237	ENSORLG00000027064	10, 25, 50, 100	pDEL.541	nrg3b	ENSORLG00000027064	neuregulin 3b	62940	cep55l	ENSORLG00000005053	centrosomal protein 55 like	253214	[none]	[none]	[none]	ENSORLT00000035968	[none]	-
pCONDEL.669	chr19	5887370	5887425	55	ENSORLG00000027064	10	pDEL.542	nrg3b	ENSORLG00000027064	neuregulin 3b	85460	cep55l	ENSORLG00000005053	centrosomal protein 55 like	230876	[none]	[none]	[none]	ENSORLT00000035968	[none]	-
pCONDEL.670	chr19	5920776	5920957	181	ENSORLG00000005053,ENSORLG00000027064	10, 25, 50, 100	pDEL.543	nrg3b	ENSORLG00000027064	neuregulin 3b	118866	cep55l	ENSORLG00000005053	centrosomal protein 55 like	197344	[none]	[none]	[none]	ENSORLT00000035968	[none]	-
pCONDEL.671	chr19	5951525	5951625	100	ENSORLG00000005053,ENSORLG00000005072,ENSORLG00000005135,ENSORLG00000027064	10, 25, 50, 100	pDEL.544	nrg3b	ENSORLG00000027064	neuregulin 3b	149615	cep55l	ENSORLG00000005053	centrosomal protein 55 like	166676	[none]	[none]	[none]	ENSORLT00000035968	[none]	-
pCONDEL.672	chr19	5960851	5960932	81	ENSORLG00000005053,ENSORLG00000005072,ENSORLG00000005135,ENSORLG00000027064	10	pDEL.545	nrg3b	ENSORLG00000027064	neuregulin 3b	158941	cep55l	ENSORLG00000005053	centrosomal protein 55 like	157369	[none]	[none]	[none]	ENSORLT00000035968	[none]	-
pCONDEL.673	chr19	5974728	5974785	57	ENSORLG00000005053,ENSORLG00000005072	10	pDEL.546	nrg3b	ENSORLG00000027064	neuregulin 3b	172818	cep55l	ENSORLG00000005053	centrosomal protein 55 like	143516	[none]	[none]	[none]	ENSORLT00000035968	[none]	-
pCONDEL.674	chr19	5990857	5990912	55	ENSORLG00000005053,ENSORLG00000005072,ENSORLG00000005135,ENSORLG00000005153,ENSORLG00000005163,ENSORLG00000027064	10	pDEL.547	nrg3b	ENSORLG00000027064	neuregulin 3b	188947	cep55l	ENSORLG00000005053	centrosomal protein 55 like	127389	[none]	[none]	[none]	ENSORLT00000035968	[none]	-
pCONDEL.675	chr19	5997970	5998072	102	ENSORLG00000005053,ENSORLG00000005072,ENSORLG00000005135,ENSORLG00000005153,ENSORLG00000005163,ENSORLG00000027064	10, 25, 50, 100	pDEL.548	nrg3b	ENSORLG00000027064	neuregulin 3b	196060	cep55l	ENSORLG00000005053	centrosomal protein 55 like	120229	[none]	[none]	[none]	ENSORLT00000035968	[none]	-
pCONDEL.676	chr19	5999999	6000065	66	ENSORLG00000005053,ENSORLG00000005072,ENSORLG00000005135,ENSORLG00000005153,ENSORLG00000005163,ENSORLG00000027064	10	pDEL.548	nrg3b	ENSORLG00000027064	neuregulin 3b	198089	cep55l	ENSORLG00000005053	centrosomal protein 55 like	118236	[none]	[none]	[none]	ENSORLT00000035968	[none]	-
pCONDEL.677	chr19	6110150	6110210	60	ENSORLG00000005053,ENSORLG00000005072,ENSORLG00000005135,ENSORLG00000005153,ENSORLG00000005163,ENSORLG00000005165,ENSORLG00000005200	10	pDEL.549	nrg3b	ENSORLG00000027064	neuregulin 3b	308240	cep55l	ENSORLG00000005053	centrosomal protein 55 like	8091	[none]	[none]	[none]	[none]	[none]	-
pCONDEL.678	chr19	6331531	6331603	72	ENSORLG00000005200,ENSORLG00000005236	10	pDEL.550	plce1	ENSORLG00000005200	phospholipase C, epsilon 1	114048	pcdh15b	ENSORLG00000005236	protocadherin-related 15b	162932	[none]	[none]	[none]	ENSORLT00000006604,ENSORLT00000006607,ENSORLT00000006611	[none]	-
pCONDEL.679	chr19	6331632	6331798	166	ENSORLG00000005072,ENSORLG00000005135,ENSORLG00000005153,ENSORLG00000005163,ENSORLG00000005165,ENSORLG00000005200,ENSORLG00000005236	10, 25, 50, 100	pDEL.550	plce1	ENSORLG00000005200	phospholipase C, epsilon 1	114149	pcdh15b	ENSORLG00000005236	protocadherin-related 15b	162737	[none]	[none]	[none]	ENSORLT00000006604,ENSORLT00000006607,ENSORLT00000006611	[none]	-
pCONDEL.680	chr19	6497629	6497728	99	ENSORLG00000005247	10, 25, 50	pDEL.551	pcdh15b	ENSORLG00000005236	protocadherin-related 15b	3095	[no name]	ENSORLG00000027218	leucine-rich repeat-containing protein 51	64003	[none]	[none]	[none]	ENSORLT00000006607	[none]	-
pCONDEL.681	chr19	8584873	8584992	119	ENSORLG00000007171	10, 25, 50	pDEL.552	[no name]	ENSORLG00000029249	[no description]	37250	nog2	ENSORLG00000007149	noggin 2	113186	[none]	[none]	[none]	ENSORLT00000008959,ENSORLT00000033018,ENSORLT00000034446,ENSORLT00000037799,ENSORLT00000043677	[none]	-
pCONDEL.682	chr19	8630071	8630142	71	ENSORLG00000007171,ENSORLG00000007193	10, 25, 50, 100	pDEL.553	[no name]	ENSORLG00000029249	[no description]	82448	nog2	ENSORLG00000007149	noggin 2	68036	[none]	[none]	[none]	ENSORLT00000008959,ENSORLT00000033018,ENSORLT00000034446,ENSORLT00000037799,ENSORLT00000043677	[none]	-
pCONDEL.683	chr19	9429696	9429764	68	ENSORLG00000007941,ENSORLG00000007982,ENSORLG00000008066,ENSORLG00000008095,ENSORLG00000008117,ENSORLG00000008132,ENSORLG00000008136,ENSORLG00000025921	10	pDEL.554	[no name]	ENSORLG00000007941	SH3 and multiple ankyrin repeat domains protein 1-like	2270	[no name]	ENSORLG00000007982	vesicular glutamate transporter 1-like	26789	[none]	[none]	[none]	[none]	[none]	-
pCONDEL.684	chr19	10020021	10020096	75	ENSORLG00000008539,ENSORLG00000008565	10	pDEL.555	[no name]	ENSORLG00000024175	CD63 antigen-like	1223	pus3	ENSORLG00000008445	pseudouridylate synthase 3	1292	ENSORLT00000039017	[none]	[none]	ENSORLT00000039017	[none]	-
pCONDEL.685	chr19	11323169	11323228	59	ENSORLG00000009489	10, 25, 50, 100	pDEL.556	LRIT2 (1 of many)	ENSORLG00000009406	leucine rich repeat, Ig-like and transmembrane domains 2	2739	lrit1b	ENSORLG00000009414	leucine-rich repeat, immunoglobulin-like and transmembrane domains 1b	3049	ENSORLT00000011802,ENSORLT00000041790	[none]	[none]	[none]	[none]	yes
pCONDEL.686	chr19	11430704	11430850	146	ENSORLG00000009489,ENSORLG00000009501,ENSORLG00000009544,ENSORLG00000009549,ENSORLG00000009565,ENSORLG00000009582,ENSORLG00000009590,ENSORLG00000030579	10, 25, 50, 100	pDEL.557	bub3	ENSORLG00000009565	BUB3 mitotic checkpoint protein	17573	GPR26 (1 of many)	ENSORLG00000009582	G protein-coupled receptor 26	38390	[none]	[none]	[none]	[none]	[none]	-
pCONDEL.687	chr19	19082435	19082488	53	ENSORLG00000022773	10	pDEL.558	[no name]	ENSORLG00000022773	sorting nexin 11	412	skap1	ENSORLG00000026407	src kinase associated phosphoprotein 1	34251	ENSORLT00000030188,ENSORLT00000032740,ENSORLT00000038972	ENSORLT00000030188,ENSORLT00000032740,ENSORLT00000038972	[none]	ENSORLT00000030188,ENSORLT00000032740,ENSORLT00000038263,ENSORLT00000038972	[none]	yes
pCONDEL.688	chr19	19345532	19345594	62	ENSORLG00000012392,ENSORLG00000012436,ENSORLG00000012451,ENSORLG00000012466,ENSORLG00000012491,ENSORLG00000012520,ENSORLG00000012549,ENSORLG00000012578,ENSORLG00000025876	10	pDEL.559	[no name]	ENSORLG00000012549	rho GTPase-activating protein 44	74582	[no name]	ENSORLG00000029788	testis expressed 47	6832	[none]	[none]	[none]	[none]	[none]	[false positive hit]
pCONDEL.689	chr19	19495431	19495482	51	ENSORLG00000012648	10	pDEL.560	[no name]	ENSORLG00000012691	zinc metalloproteinase-disintegrin-like atrase-A	2839	CHUK	ENSORLG00000012786	component of inhibitor of nuclear factor kappa B kinase complex	29025	ENSORLT00000015906	[none]	[none]	ENSORLT00000015906	[none]	yes
pCONDEL.690	chr19	22445418	22445476	58	ENSORLG00000013887,ENSORLG00000013909,ENSORLG00000013920	10	pDEL.561	FADS6	ENSORLG00000013920	fatty acid desaturase 6	5851	ush1gb	ENSORLG00000013928	Usher syndrome 1Gb (autosomal recessive)	9021	[none]	[none]	[none]	ENSORLT00000017465	[none]	-
pCONDEL.691	chr2	3290240	3290295	55	ENSORLG00000000099,ENSORLG00000000103	10	pDEL.562	[no name]	ENSORLG00000024724	[no description]	278806	[no name]	ENSORLG00000027108	[no description]	106629	[none]	[none]	[none]	[none]	[none]	-
pCONDEL.692	chr2	13444132	13444190	58	ENSORLG00000001976,ENSORLG00000001996,ENSORLG00000024492,ENSORLG00000026855	10	pDEL.563	ccdc28a	ENSORLG00000026855	coiled-coil domain containing 28A	1164	prox1b	ENSORLG00000001996	prospero-related homeobox protein 1b	164224	[none]	[none]	[none]	[none]	[none]	-
pCONDEL.693	chr2	13591076	13591241	165	ENSORLG00000001996,ENSORLG00000002047,ENSORLG00000024492,ENSORLG00000026855	10	pDEL.564	ccdc28a	ENSORLG00000026855	coiled-coil domain containing 28A	148108	prox1b	ENSORLG00000001996	prospero-related homeobox protein 1b	17173	[none]	[none]	[none]	[none]	[none]	-
pCONDEL.694	chr2	13635903	13635959	56	ENSORLG00000001996,ENSORLG00000002047,ENSORLG00000002135,ENSORLG00000018557,ENSORLG00000024492,ENSORLG00000026855	10, 100	pDEL.565	prox1b	ENSORLG00000001996	prospero-related homeobox protein 1b	27490	[no name]	ENSORLG00000027612	[no description]	54652	[none]	[none]	[none]	ENSORLT00000002488,ENSORLT00000045507	[none]	-
pCONDEL.695	chr2	13639195	13639368	173	ENSORLG00000001996,ENSORLG00000002047,ENSORLG00000002135,ENSORLG00000018557,ENSORLG00000026855	10, 25, 50, 100	pDEL.566	prox1b	ENSORLG00000001996	prospero-related homeobox protein 1b	30782	[no name]	ENSORLG00000027612	[no description]	51243	[none]	[none]	[none]	ENSORLT00000002488,ENSORLT00000045507	[none]	yes
pCONDEL.696	chr2	13639865	13639981	116	ENSORLG00000001996,ENSORLG00000002047,ENSORLG00000002135,ENSORLG00000002151,ENSORLG00000018557,ENSORLG00000026855	10, 25, 50, 100	pDEL.567	prox1b	ENSORLG00000001996	prospero-related homeobox protein 1b	31452	[no name]	ENSORLG00000027612	[no description]	50630	[none]	[none]	[none]	ENSORLT00000002488,ENSORLT00000045507	[none]	-
pCONDEL.697	chr2	13704488	13704568	80	ENSORLG00000002135,ENSORLG00000002151,ENSORLG00000018557	10, 25, 50	pDEL.568	[no name]	ENSORLG00000027612	[no description]	13878	ATP1A1	ENSORLG00000018557	ATPase Na+/K+ transporting subunit alpha 1	35263	[none]	[none]	[none]	[none]	[none]	-
pCONDEL.698	chr2	13986783	13986834	51	ENSORLG00000002184,ENSORLG00000002243,ENSORLG00000022125	10	pDEL.569	[no name]	ENSORLG00000002202	gap junction gamma-1 protein	51438	igfbp2a	ENSORLG00000022125	insulin-like growth factor binding protein 2a	8159	[none]	[none]	[none]	[none]	[none]	-
pCONDEL.699	chr2	14436249	14436384	135	ENSORLG00000002372,ENSORLG00000002392,ENSORLG00000022584	10, 25, 50, 100	pDEL.570	si:ch211-93g23.2	ENSORLG00000002372	si:ch211-93g23.2	3198	[no name]	ENSORLG00000022584	receptor activity-modifying protein 1	20969	[none]	[none]	[none]	ENSORLT00000002947	[none]	-
pCONDEL.700	chr2	14436409	14436466	57	ENSORLG00000002372,ENSORLG00000002392,ENSORLG00000022584	10	pDEL.570	si:ch211-93g23.2	ENSORLG00000002372	si:ch211-93g23.2	3358	[no name]	ENSORLG00000022584	receptor activity-modifying protein 1	20887	[none]	[none]	[none]	ENSORLT00000002947	[none]	-
pCONDEL.701	chr2	14503320	14503372	52	ENSORLG00000002372,ENSORLG00000002392,ENSORLG00000022584	10	pDEL.571	erbb4a	ENSORLG00000002392	erb-b2 receptor tyrosine kinase 4a	45065	lancl1	ENSORLG00000002409	LanC antibiotic synthetase component C-like 1 (bacterial)	410094	[none]	[none]	[none]	ENSORLT00000040362,ENSORLT00000045673	[none]	-
pCONDEL.702	chr2	14741442	14741507	65	ENSORLG00000002409,ENSORLG00000002432	10, 25, 50	pDEL.572	erbb4a	ENSORLG00000002392	erb-b2 receptor tyrosine kinase 4a	283187	lancl1	ENSORLG00000002409	LanC antibiotic synthetase component C-like 1 (bacterial)	171959	[none]	[none]	[none]	ENSORLT00000002976,ENSORLT00000040362,ENSORLT00000045673	[none]	-
pCONDEL.703	chr2	14958522	14958607	85	ENSORLG00000002409,ENSORLG00000002432,ENSORLG00000002461,ENSORLG00000027417	10	pDEL.573	acadl	ENSORLG00000002450	acyl-CoA dehydrogenase long chain	21606	[no name]	ENSORLG00000027417	microtubule-associated protein 2	11412	[none]	[none]	[none]	[none]	[none]	-
pCONDEL.704	chr2	16401399	16401491	92	ENSORLG00000003547,ENSORLG00000003563,ENSORLG00000003586,ENSORLG00000003599,ENSORLG00000003608,ENSORLG00000025630	10	pDEL.574	oxgr1a.2	ENSORLG00000003552	oxoglutarate (alpha-ketoglutarate) receptor 1a, tandem duplicate 2	5839	hs6st3a	ENSORLG00000003563	heparan sulfate 6-O-sulfotransferase 3a	22012	[none]	[none]	[none]	ENSORLT00000004433	[none]	-
pCONDEL.705	chr2	16791388	16791442	54	ENSORLG00000003756,ENSORLG00000024738	10	pDEL.575	[no name]	ENSORLG00000024738	calsequestrin-2	89834	[no name]	ENSORLG00000026288	[no description]	31807	[none]	[none]	[none]	ENSORLT00000004681,ENSORLT00000004684	[none]	-
pCONDEL.706	chr2	17038680	17038780	100	ENSORLG00000004029,ENSORLG00000029328	10	pDEL.576	gpr137c	ENSORLG00000003931	G protein-coupled receptor 137c	11331	acp2	ENSORLG00000004029	acid phosphatase 2, lysosomal	7498	[none]	[none]	[none]	[none]	[none]	-
pCONDEL.707	chr2	17552459	17552541	82	ENSORLG00000004232,ENSORLG00000004249,ENSORLG00000004297,ENSORLG00000004324,ENSORLG00000027249	10, 50	pDEL.577	zgc:92335	ENSORLG00000004249	zgc:92335	629	rnd3a	ENSORLG00000027249	Rho family GTPase 3a	58534	[none]	[none]	[none]	[none]	[none]	-
pCONDEL.708	chr2	18072026	18072099	73	ENSORLG00000004330,ENSORLG00000004336,ENSORLG00000004359,ENSORLG00000004371,ENSORLG00000025838	10, 25, 50	pDEL.578	[no name]	ENSORLG00000004398	XK-related protein 6	9022	[no name]	ENSORLG00000004413	glucokinase regulator	256	[none]	[none]	[none]	[none]	[none]	-
pCONDEL.709	chr2	22426664	22426747	83	ENSORLG00000005414,ENSORLG00000005419,ENSORLG00000005426,ENSORLG00000005447,ENSORLG00000025601	10, 25, 50	pDEL.579	nrp2a	ENSORLG00000005395	neuropilin 2a	219379	[no name]	ENSORLG00000025601	partitioning defective 3 homolog B	16949	[none]	[none]	[none]	ENSORLT00000036913	[none]	-
pCONDEL.710	chr2	23110113	23110200	87	ENSORLG00000006012,ENSORLG00000006015,ENSORLG00000006065	10	pDEL.580	creb3l1	ENSORLG00000006015	cAMP responsive element binding protein 3-like 1	16726	atg13	ENSORLG00000006065	ATG13 autophagy related 13 homolog (S. cerevisiae)	14153	[none]	[none]	[none]	ENSORLT00000007564,ENSORLT00000044342	[none]	-
pCONDEL.711	chr2	25090433	25090501	68	ENSORLG00000018486,ENSORLG00000018533,ENSORLG00000021719,ENSORLG00000028756	10	pDEL.581	eef1b2	ENSORLG00000018533	eukaryotic translation elongation factor 1 beta 2	5435	ebpl	ENSORLG00000018464	EBP like	9328	ENSORLT00000023103	[none]	[none]	[none]	[none]	yes
pCONDEL.712	chr20	10128999	10129282	283	ENSORLG00000027340	10, 25, 50, 100	pDEL.582	adarb2	ENSORLG00000027340	adenosine deaminase RNA specific B2 (inactive)	158023	wdr37	ENSORLG00000004980	WD repeat domain 37	96392	[none]	[none]	[none]	ENSORLT00000040065,ENSORLT00000045888	[none]	-
pCONDEL.713	chr20	10129381	10129565	184	ENSORLG00000027340	10, 25, 50, 100	pDEL.582	adarb2	ENSORLG00000027340	adenosine deaminase RNA specific B2 (inactive)	158405	wdr37	ENSORLG00000004980	WD repeat domain 37	96109	[none]	[none]	[none]	ENSORLT00000040065,ENSORLT00000045888	[none]	yes
pCONDEL.714	chr20	11204401	11204473	72	ENSORLG00000005664,ENSORLG00000005694	10, 50	pDEL.583	rnpc3	ENSORLG00000005694	RNA-binding region (RNP1, RRM) containing 3	29110	[no name]	ENSORLG00000026665	[no description]	49007	[none]	[none]	[none]	[none]	[none]	-
pCONDEL.715	chr20	11221948	11222051	103	ENSORLG00000005664,ENSORLG00000005694	10, 25	pDEL.584	rnpc3	ENSORLG00000005694	RNA-binding region (RNP1, RRM) containing 3	46657	[no name]	ENSORLG00000026665	[no description]	31429	[none]	[none]	[none]	[none]	[none]	yes
pCONDEL.716	chr20	11277735	11277908	173	ENSORLG00000005664,ENSORLG00000005694,ENSORLG00000005704	10, 25, 50, 100	pDEL.585	[no name]	ENSORLG00000023388	[no description]	5184	5S_rRNA	ENSORLG00000021666	5S ribosomal RNA	155083	[none]	[none]	[none]	[none]	[none]	yes
pCONDEL.717	chr20	11288359	11288469	110	ENSORLG00000005664,ENSORLG00000005694,ENSORLG00000005704,ENSORLG00000029618	10, 25, 50, 100	pDEL.586	[no name]	ENSORLG00000023388	[no description]	15808	5S_rRNA	ENSORLG00000021666	5S ribosomal RNA	144522	[none]	[none]	[none]	[none]	[none]	-
pCONDEL.718	chr20	11297185	11297253	68	ENSORLG00000005664,ENSORLG00000005694,ENSORLG00000005704,ENSORLG00000029618	10, 25, 50	pDEL.587	[no name]	ENSORLG00000023388	[no description]	24634	5S_rRNA	ENSORLG00000021666	5S ribosomal RNA	135738	[none]	[none]	[none]	[none]	[none]	-
pCONDEL.719	chr20	11589677	11589796	119	ENSORLG00000005704,ENSORLG00000005788,ENSORLG00000005826,ENSORLG00000029618	10, 25, 50, 100	pDEL.588	ntng1a	ENSORLG00000029618	netrin g1a	107841	VAV3	ENSORLG00000005788	vav guanine nucleotide exchange factor 3	158114	[none]	[none]	[none]	ENSORLT00000033438,ENSORLT00000038390,ENSORLT00000040904,ENSORLT00000043466	[none]	yes
pCONDEL.720	chr20	11877570	11877625	55	ENSORLG00000005788,ENSORLG00000005826,ENSORLG00000005835,ENSORLG00000023931,ENSORLG00000027684	50	pDEL.589	cngb3.2	ENSORLG00000029629	cyclic nucleotide gated channel beta 3, tandem duplicate 2	12905	[no name]	ENSORLG00000022415	uncharacterized LOC111946697	66403	[none]	[none]	[none]	[none]	[none]	-
pCONDEL.721	chr20	11878479	11878531	52	ENSORLG00000005788,ENSORLG00000005826,ENSORLG00000005835,ENSORLG00000023931,ENSORLG00000027684	10, 50	pDEL.589	cngb3.2	ENSORLG00000029629	cyclic nucleotide gated channel beta 3, tandem duplicate 2	13814	[no name]	ENSORLG00000022415	uncharacterized LOC111946697	65497	[none]	[none]	[none]	[none]	[none]	-
pCONDEL.722	chr20	11889230	11889295	65	ENSORLG00000005788,ENSORLG00000005826,ENSORLG00000005835,ENSORLG00000023931,ENSORLG00000027684	10	pDEL.589	cngb3.2	ENSORLG00000029629	cyclic nucleotide gated channel beta 3, tandem duplicate 2	24565	[no name]	ENSORLG00000022415	uncharacterized LOC111946697	54733	[none]	[none]	[none]	[none]	[none]	-
pCONDEL.723	chr20	11889333	11889404	71	ENSORLG00000005788,ENSORLG00000005826,ENSORLG00000005835,ENSORLG00000023931,ENSORLG00000027684	10	pDEL.589	cngb3.2	ENSORLG00000029629	cyclic nucleotide gated channel beta 3, tandem duplicate 2	24668	[no name]	ENSORLG00000022415	uncharacterized LOC111946697	54624	[none]	[none]	[none]	[none]	[none]	-
pCONDEL.724	chr20	11892517	11892572	55	ENSORLG00000005788,ENSORLG00000005826,ENSORLG00000005835,ENSORLG00000023931,ENSORLG00000027684	10	pDEL.589	cngb3.2	ENSORLG00000029629	cyclic nucleotide gated channel beta 3, tandem duplicate 2	27852	[no name]	ENSORLG00000022415	uncharacterized LOC111946697	51456	[none]	[none]	[none]	[none]	[none]	-
pCONDEL.725	chr20	11995999	11996075	76	ENSORLG00000005835,ENSORLG00000023931	10	pDEL.590	[no name]	ENSORLG00000022415	uncharacterized LOC111946697	51972	mmp16	ENSORLG00000005969	matrix metallopeptidase 16	73140	[none]	[none]	[none]	[none]	[none]	-
pCONDEL.726	chr20	12574474	12574542	68	ENSORLG00000006481,ENSORLG00000006529,ENSORLG00000006563,ENSORLG00000028113	10	pDEL.591	si:ch211-196f5.2	ENSORLG00000006466	si:ch211-196f5.2	10614	rec8b	ENSORLG00000026539	REC8 meiotic recombination protein b	1752	ENSORLT00000034956,ENSORLT00000039275	[none]	[none]	ENSORLT00000034956,ENSORLT00000039275	[none]	yes
pCONDEL.727	chr20	12575373	12575524	151	ENSORLG00000006361,ENSORLG00000006381,ENSORLG00000006481,ENSORLG00000006529,ENSORLG00000006563,ENSORLG00000023583,ENSORLG00000027561,ENSORLG00000028113,ENSORLG00000029353	10, 25, 50, 100	pDEL.592	si:ch211-196f5.2	ENSORLG00000006466	si:ch211-196f5.2	11513	rec8b	ENSORLG00000026539	REC8 meiotic recombination protein b	770	ENSORLT00000034956,ENSORLT00000039275	[none]	[none]	ENSORLT00000034956,ENSORLT00000039275	[none]	yes
pCONDEL.728	chr20	12576232	12576296	64	ENSORLG00000006481,ENSORLG00000006529,ENSORLG00000006563,ENSORLG00000028113	10	pDEL.592	si:ch211-196f5.2	ENSORLG00000006466	si:ch211-196f5.2	12372	pdcd6	ENSORLG00000006481	programmed cell death 6	1746	ENSORLT00000039275	[none]	[none]	ENSORLT00000034956,ENSORLT00000039275	[none]	yes
pCONDEL.729	chr20	12901212	12901265	53	ENSORLG00000024899,ENSORLG00000029353	10, 25	pDEL.593	slc35b3	ENSORLG00000006583	solute carrier family 35 member B3	120565	ofcc1	ENSORLG00000024899	orofacial cleft 1 candidate 1	129573	[none]	[none]	[none]	[none]	[none]	yes
pCONDEL.730	chr20	14477315	14477398	83	ENSORLG00000007122	10, 25, 100	pDEL.594	CNTNAP2	ENSORLG00000007122	contactin associated protein like 2	143683	ptgdsb.1	ENSORLG00000007143	prostaglandin D2 synthase b, tandem duplicate 1	222975	[none]	[none]	[none]	ENSORLT00000008941,ENSORLT00000008942	[none]	-
pCONDEL.731	chr20	14978499	14978567	68	ENSORLG00000007364,ENSORLG00000007392,ENSORLG00000007404,ENSORLG00000007411,ENSORLG00000007442,ENSORLG00000007450,ENSORLG00000022903,ENSORLG00000029041	10, 25, 50	pDEL.595	prlh2	ENSORLG00000022903	prolactin releasing hormone 2	36069	myrip	ENSORLG00000007404	myosin VIIA and Rab interacting protein	78409	[none]	[none]	[none]	ENSORLT00000009283	[none]	-
pCONDEL.732	chr20	15393501	15393637	136	ENSORLG00000007588,ENSORLG00000007657,ENSORLG00000007680,ENSORLG00000007700,ENSORLG00000007727,ENSORLG00000007742,ENSORLG00000007749,ENSORLG00000007770	10, 25	pDEL.596	[no name]	ENSORLG00000024333	[no description]	109419	sema5a	ENSORLG00000007742	sema domain, seven thrombospondin repeats (type 1 and type 1-like), transmembrane domain (TM) and short cytoplasmic domain, (semaphorin) 5A	62115	[none]	[none]	[none]	ENSORLT00000009697,ENSORLT00000028125,ENSORLT00000029826,ENSORLT00000031045	[none]	-
pCONDEL.733	chr20	15488954	15489005	51	ENSORLG00000007742	10	pDEL.597	sema5a	ENSORLG00000007742	sema domain, seven thrombospondin repeats (type 1 and type 1-like), transmembrane domain (TM) and short cytoplasmic domain, (semaphorin) 5A	33203	si:dkey-118j18.2	ENSORLG00000027368	si:dkey-118j18.2	27663	[none]	[none]	[none]	[none]	[none]	-
pCONDEL.734	chr20	15489033	15489108	75	ENSORLG00000007742	10, 50	pDEL.597	sema5a	ENSORLG00000007742	sema domain, seven thrombospondin repeats (type 1 and type 1-like), transmembrane domain (TM) and short cytoplasmic domain, (semaphorin) 5A	33282	si:dkey-118j18.2	ENSORLG00000027368	si:dkey-118j18.2	27560	[none]	[none]	[none]	[none]	[none]	-
pCONDEL.735	chr20	15570543	15570599	56	ENSORLG00000007742	10, 25, 50	pDEL.598	TIMM21	ENSORLG00000007749	translocase of inner mitochondrial membrane 21	48654	neto1l	ENSORLG00000007770	neuropilin (NRP) and tolloid (TLL)-like 1, like	22524	[none]	[none]	[none]	ENSORLT00000009731,ENSORLT00000009732,ENSORLT00000009733	[none]	-
pCONDEL.736	chr20	15638735	15638789	54	ENSORLG00000007742	10	pDEL.599	neto1l	ENSORLG00000007770	neuropilin (NRP) and tolloid (TLL)-like 1, like	45613	[no name]	ENSORLG00000026830	F-box protein 15	26816	[none]	[none]	[none]	[none]	[none]	-
pCONDEL.737	chr20	15848292	15848351	59	ENSORLG00000007782,ENSORLG00000007819,ENSORLG00000007825,ENSORLG00000007852,ENSORLG00000007889,ENSORLG00000026830,ENSORLG00000028507,ENSORLG00000029649,ENSORLG00000030011	10, 25	pDEL.600	cbln2b	ENSORLG00000029649	cerebellin 2b precursor	179913	socs6	ENSORLG00000007782	suppressor of cytokine signaling 6	16991	[none]	[none]	[none]	[none]	[none]	-
pCONDEL.738	chr20	15875083	15875133	50	ENSORLG00000007782,ENSORLG00000007819,ENSORLG00000007825,ENSORLG00000007852,ENSORLG00000007889,ENSORLG00000028507,ENSORLG00000030011	50	pDEL.601	socs6	ENSORLG00000007782	suppressor of cytokine signaling 6	9742	rttn	ENSORLG00000007819	rotatin	3655	[none]	[none]	[none]	[none]	[none]	yes
pCONDEL.739	chr20	15915113	15915178	65	ENSORLG00000007782,ENSORLG00000007819,ENSORLG00000007825,ENSORLG00000007852,ENSORLG00000007889,ENSORLG00000021811,ENSORLG00000025733,ENSORLG00000028507,ENSORLG00000030011	10, 25, 50	pDEL.602	cd226	ENSORLG00000028507	CD226 molecule	6175	dok6	ENSORLG00000007825	docking protein 6	53726	[none]	[none]	[none]	[none]	[none]	-
pCONDEL.740	chr20	15918071	15918177	106	ENSORLG00000007782,ENSORLG00000007819,ENSORLG00000007825,ENSORLG00000007852,ENSORLG00000007889,ENSORLG00000007943,ENSORLG00000021811,ENSORLG00000025733,ENSORLG00000028507,ENSORLG00000030011	10, 25	pDEL.602	cd226	ENSORLG00000028507	CD226 molecule	9133	dok6	ENSORLG00000007825	docking protein 6	50727	[none]	[none]	[none]	[none]	[none]	-
pCONDEL.741	chr20	15924037	15924114	77	ENSORLG00000007782,ENSORLG00000007819,ENSORLG00000007825,ENSORLG00000007852,ENSORLG00000007889,ENSORLG00000021811,ENSORLG00000025733,ENSORLG00000028507,ENSORLG00000030011	10, 25	pDEL.603	cd226	ENSORLG00000028507	CD226 molecule	15099	dok6	ENSORLG00000007825	docking protein 6	44790	[none]	[none]	[none]	ENSORLT00000009805	[none]	-
pCONDEL.742	chr20	16136747	16136818	71	ENSORLG00000007825,ENSORLG00000007852,ENSORLG00000007869,ENSORLG00000007889,ENSORLG00000021811,ENSORLG00000025733,ENSORLG00000030011	10, 25	pDEL.604	stau2	ENSORLG00000007943	staufen double-stranded RNA binding protein 2	37953	[no name]	ENSORLG00000029170	[no description]	44287	[none]	[none]	[none]	ENSORLT00000009964,ENSORLT00000009966	[none]	-
pCONDEL.743	chr20	16175363	16175488	125	ENSORLG00000007852,ENSORLG00000007869,ENSORLG00000007889,ENSORLG00000021811,ENSORLG00000025733,ENSORLG00000030011	10	pDEL.605	stau2	ENSORLG00000007943	staufen double-stranded RNA binding protein 2	76569	[no name]	ENSORLG00000029170	[no description]	5617	[none]	[none]	[none]	ENSORLT00000009964	[none]	-
pCONDEL.744	chr20	16342962	16343140	178	ENSORLG00000007997,ENSORLG00000008002,ENSORLG00000008012,ENSORLG00000008026,ENSORLG00000008030,ENSORLG00000008056	10, 25, 50, 100	pDEL.606	KCNB2	ENSORLG00000008012	potassium voltage-gated channel subfamily B member 2	13082	trpa1b	ENSORLG00000008026	transient receptor potential cation channel, subfamily A, member 1b	13997	[none]	[none]	[none]	[none]	[none]	-
pCONDEL.745	chr20	16458568	16458679	111	ENSORLG00000008012,ENSORLG00000008026,ENSORLG00000008030,ENSORLG00000008056,ENSORLG00000008057,ENSORLG00000008078,ENSORLG00000008098,ENSORLG00000008105,ENSORLG00000008114	10, 50, 100	pDEL.607	eya1	ENSORLG00000008056	EYA transcriptional coactivator and phosphatase 1	54607	xkr9	ENSORLG00000008057	XK, Kell blood group complex subunit-related family, member 9	77349	[none]	[none]	[none]	ENSORLT00000010104,ENSORLT00000031821,ENSORLT00000037265	[none]	-
pCONDEL.746	chr20	16492643	16492740	97	ENSORLG00000008012,ENSORLG00000008026,ENSORLG00000008030,ENSORLG00000008056,ENSORLG00000008057,ENSORLG00000008078,ENSORLG00000008098,ENSORLG00000008105,ENSORLG00000008114	10, 25	pDEL.608	eya1	ENSORLG00000008056	EYA transcriptional coactivator and phosphatase 1	88682	xkr9	ENSORLG00000008057	XK, Kell blood group complex subunit-related family, member 9	43288	[none]	[none]	[none]	[none]	[none]	yes
pCONDEL.747	chr20	16707583	16707694	111	ENSORLG00000008167,ENSORLG00000008188	10, 25, 50, 100	pDEL.609	slco5a1a	ENSORLG00000008114	solute carrier organic anion transporter family member 5A1a	60676	sulf1	ENSORLG00000008167	sulfatase 1	14506	[none]	[none]	[none]	ENSORLT00000029472,ENSORLT00000043000,ENSORLT00000046792	[none]	-
pCONDEL.748	chr20	16743931	16744008	77	ENSORLG00000008167,ENSORLG00000008188	10, 50	pDEL.610	sulf1	ENSORLG00000008167	sulfatase 1	21732	zgc:162928	ENSORLG00000008188	zgc:162928	99660	[none]	[none]	[none]	[none]	[none]	-
pCONDEL.749	chr20	16746067	16746182	115	ENSORLG00000008188	10, 25, 50, 100	pDEL.611	sulf1	ENSORLG00000008167	sulfatase 1	23868	zgc:162928	ENSORLG00000008188	zgc:162928	97486	[none]	[none]	[none]	[none]	[none]	-
pCONDEL.750	chr20	16746274	16746334	60	ENSORLG00000008167,ENSORLG00000008188	10	pDEL.611	sulf1	ENSORLG00000008167	sulfatase 1	24075	zgc:162928	ENSORLG00000008188	zgc:162928	97334	[none]	[none]	[none]	[none]	[none]	-
pCONDEL.751	chr20	16785657	16785710	53	ENSORLG00000008188	10	pDEL.612	sulf1	ENSORLG00000008167	sulfatase 1	63458	zgc:162928	ENSORLG00000008188	zgc:162928	57958	[none]	[none]	[none]	ENSORLT00000010282	[none]	-
pCONDEL.752	chr20	16858085	16858146	61	ENSORLG00000008188	10	pDEL.613	zgc:162928	ENSORLG00000008188	zgc:162928	14418	prex2	ENSORLG00000008271	phosphatidylinositol-3,4,5-trisphosphate-dependent Rac exchange factor 2	81465	[none]	[none]	[none]	ENSORLT00000010384	[none]	-
pCONDEL.753	chr20	16892932	16893032	100	ENSORLG00000008188	10, 25, 50	pDEL.614	zgc:162928	ENSORLG00000008188	zgc:162928	49265	prex2	ENSORLG00000008271	phosphatidylinositol-3,4,5-trisphosphate-dependent Rac exchange factor 2	46579	[none]	[none]	[none]	ENSORLT00000010384	[none]	-
pCONDEL.754	chr20	16912718	16912854	136	ENSORLG00000008188	10, 25, 50, 100	pDEL.615	zgc:162928	ENSORLG00000008188	zgc:162928	69051	prex2	ENSORLG00000008271	phosphatidylinositol-3,4,5-trisphosphate-dependent Rac exchange factor 2	26757	[none]	[none]	[none]	ENSORLT00000010384	[none]	yes
pCONDEL.755	chr20	17005601	17005658	57	ENSORLG00000008503,ENSORLG00000008523,ENSORLG00000008573,ENSORLG00000008598,ENSORLG00000008620	10	pDEL.616	arfgef1	ENSORLG00000008348	ADP-ribosylation factor guanine nucleotide-exchange factor 1 (brefeldin A-inhibited)	44000	[no name]	ENSORLG00000026142	centrosome and spindle pole associated protein 1	3993	ENSORLT00000037450,ENSORLT00000047124	[none]	[none]	[none]	[none]	yes
pCONDEL.756	chr20	17195953	17196010	57	ENSORLG00000008390,ENSORLG00000008399,ENSORLG00000023895	10	pDEL.617	armc1	ENSORLG00000008620	armadillo repeat containing 1	42759	bhlhe22	ENSORLG00000008625	basic helix-loop-helix family, member e22	44653	[none]	[none]	[none]	[none]	[none]	yes
pCONDEL.757	chr20	17564197	17564267	70	ENSORLG00000008821	10	pDEL.618	atp8a2	ENSORLG00000009034	ATPase phospholipid transporting 8A2	10595	shisa2b	ENSORLG00000009065	shisa family member 2b	44385	[none]	[none]	[none]	ENSORLT00000011343,ENSORLT00000011348,ENSORLT00000035532,ENSORLT00000038889,ENSORLT00000044851	[none]	-
pCONDEL.758	chr20	18319256	18319398	142	ENSORLG00000009885,ENSORLG00000009906,ENSORLG00000009923,ENSORLG00000009948,ENSORLG00000009975,ENSORLG00000010032	10, 25	pDEL.619	[no name]	ENSORLG00000024418	LIM domain and actin-binding protein 1	41757	csrnp1b	ENSORLG00000009885	cysteine-serine-rich nuclear protein 1b	37493	[none]	[none]	[none]	[none]	[none]	-
pCONDEL.759	chr20	18720450	18720626	176	ENSORLG00000010042,ENSORLG00000010050,ENSORLG00000010055,ENSORLG00000010111,ENSORLG00000024005	10, 25, 50, 100	pDEL.620	plod2	ENSORLG00000010111	procollagen-lysine, 2-oxoglutarate 5-dioxygenase 2	43970	dipk2ab	ENSORLG00000027166	divergent protein kinase domain 2Ab	233626	[none]	[none]	[none]	[none]	[none]	-
pCONDEL.760	chr20	18758896	18758961	65	ENSORLG00000010050,ENSORLG00000010055,ENSORLG00000010111,ENSORLG00000024005,ENSORLG00000027166	10	pDEL.621	plod2	ENSORLG00000010111	procollagen-lysine, 2-oxoglutarate 5-dioxygenase 2	82416	dipk2ab	ENSORLG00000027166	divergent protein kinase domain 2Ab	195291	[none]	[none]	[none]	[none]	[none]	-
pCONDEL.761	chr20	18795733	18795858	125	ENSORLG00000010111,ENSORLG00000024005,ENSORLG00000027166	10, 25	pDEL.622	plod2	ENSORLG00000010111	procollagen-lysine, 2-oxoglutarate 5-dioxygenase 2	119253	dipk2ab	ENSORLG00000027166	divergent protein kinase domain 2Ab	158394	[none]	[none]	[none]	[none]	[none]	-
pCONDEL.762	chr20	18795882	18795969	87	ENSORLG00000010111,ENSORLG00000024005,ENSORLG00000027166	10	pDEL.622	plod2	ENSORLG00000010111	procollagen-lysine, 2-oxoglutarate 5-dioxygenase 2	119402	dipk2ab	ENSORLG00000027166	divergent protein kinase domain 2Ab	158283	[none]	[none]	[none]	[none]	[none]	-
pCONDEL.763	chr20	18979615	18979671	56	ENSORLG00000010243,ENSORLG00000010254,ENSORLG00000010294,ENSORLG00000010314,ENSORLG00000027166	100	pDEL.623	SLC9A9	ENSORLG00000021970	solute carrier family 9 member A9	17226	chst2b	ENSORLG00000010131	carbohydrate (N-acetylglucosamine-6-O) sulfotransferase 2b	48891	ENSORLT00000041958	[none]	[none]	ENSORLT00000041958	[none]	yes
pCONDEL.764	chr20	18984575	18984707	132	ENSORLG00000010243,ENSORLG00000010254,ENSORLG00000010294,ENSORLG00000010314,ENSORLG00000027166	10, 25, 50, 100	pDEL.624	SLC9A9	ENSORLG00000021970	solute carrier family 9 member A9	22186	chst2b	ENSORLG00000010131	carbohydrate (N-acetylglucosamine-6-O) sulfotransferase 2b	43855	ENSORLT00000041958	[none]	[none]	ENSORLT00000041958	[none]	yes
pCONDEL.765	chr20	18986266	18986386	120	ENSORLG00000010243,ENSORLG00000010254,ENSORLG00000010294,ENSORLG00000010314,ENSORLG00000027166	10	pDEL.624	SLC9A9	ENSORLG00000021970	solute carrier family 9 member A9	23877	chst2b	ENSORLG00000010131	carbohydrate (N-acetylglucosamine-6-O) sulfotransferase 2b	42176	[none]	[none]	[none]	ENSORLT00000041958	[none]	-
pCONDEL.766	chr20	19297037	19297088	51	ENSORLG00000010388,ENSORLG00000027364	10, 50	pDEL.625	tgif1	ENSORLG00000027364	TGFB-induced factor homeobox 1	75246	dlgap1b	ENSORLG00000010388	discs, large (Drosophila) homolog-associated protein 1b	31919	[none]	[none]	[none]	ENSORLT00000013017,ENSORLT00000013019,ENSORLT00000037567	[none]	-
pCONDEL.767	chr20	19421930	19422051	121	ENSORLG00000010423,ENSORLG00000010437,ENSORLG00000010456,ENSORLG00000010463,ENSORLG00000010475	10	pDEL.626	htr5ab	ENSORLG00000025245	5-hydroxytryptamine (serotonin) receptor 5A, genome duplicate b	40708	[no name]	ENSORLG00000022479	[no description]	12180	[none]	[none]	[none]	[none]	[none]	-
pCONDEL.768	chr20	19478911	19479003	92	ENSORLG00000010388,ENSORLG00000010423,ENSORLG00000010437,ENSORLG00000010456,ENSORLG00000010463,ENSORLG00000010475,ENSORLG00000010531,ENSORLG00000010541,ENSORLG00000010549,ENSORLG00000010581	10, 25, 50	pDEL.627	en2	ENSORLG00000010437	engrailed homeobox 2	19382	rbm33a	ENSORLG00000010456	RNA binding motif protein 33a	10877	[none]	[none]	[none]	[none]	[none]	-
pCONDEL.769	chr20	19699163	19699229	66	ENSORLG00000010629,ENSORLG00000010666,ENSORLG00000010719,ENSORLG00000010740	10	pDEL.628	dnajb6b	ENSORLG00000010614	DnaJ heat shock protein family (Hsp40) member B6b	18996	[no name]	ENSORLG00000021139	[no description]	33353	[none]	[none]	[none]	ENSORLT00000013311	[none]	-
pCONDEL.770	chr20	19711827	19711960	133	ENSORLG00000010629,ENSORLG00000010666,ENSORLG00000010719,ENSORLG00000010740,ENSORLG00000027898	10	pDEL.629	dnajb6b	ENSORLG00000010614	DnaJ heat shock protein family (Hsp40) member B6b	31660	[no name]	ENSORLG00000021139	[no description]	20622	[none]	[none]	[none]	[none]	[none]	yes
pCONDEL.771	chr20	19711998	19712244	246	ENSORLG00000010629,ENSORLG00000010666,ENSORLG00000010719,ENSORLG00000010740,ENSORLG00000027898	10, 25, 50, 100	pDEL.629	dnajb6b	ENSORLG00000010614	DnaJ heat shock protein family (Hsp40) member B6b	31831	[no name]	ENSORLG00000021139	[no description]	20338	[none]	[none]	[none]	[none]	[none]	yes
pCONDEL.772	chr20	19827755	19827890	135	ENSORLG00000010629,ENSORLG00000010666,ENSORLG00000010719,ENSORLG00000010740,ENSORLG00000023049,ENSORLG00000027898	10, 50	pDEL.630	ptprn2	ENSORLG00000010629	protein tyrosine phosphatase receptor type N2	1792	ncapg2	ENSORLG00000010666	non-SMC condensin II complex, subunit G2	30626	[none]	[none]	[none]	ENSORLT00000013329	[none]	-
pCONDEL.773	chr20	19828006	19828062	56	ENSORLG00000010629,ENSORLG00000010719,ENSORLG00000010740,ENSORLG00000027898	10	pDEL.631	ptprn2	ENSORLG00000010629	protein tyrosine phosphatase receptor type N2	2043	ncapg2	ENSORLG00000010666	non-SMC condensin II complex, subunit G2	30454	[none]	[none]	[none]	ENSORLT00000013329	[none]	-
pCONDEL.774	chr20	19831588	19831667	79	ENSORLG00000010629,ENSORLG00000010666,ENSORLG00000010719,ENSORLG00000010740,ENSORLG00000023049,ENSORLG00000027898	10, 25, 50, 100	pDEL.632	ptprn2	ENSORLG00000010629	protein tyrosine phosphatase receptor type N2	5625	ncapg2	ENSORLG00000010666	non-SMC condensin II complex, subunit G2	26849	[none]	[none]	[none]	ENSORLT00000013329	[none]	-
pCONDEL.775	chr20	19832179	19832234	55	ENSORLG00000010629,ENSORLG00000010666,ENSORLG00000010719,ENSORLG00000010740,ENSORLG00000023049,ENSORLG00000027898	50	pDEL.632	ptprn2	ENSORLG00000010629	protein tyrosine phosphatase receptor type N2	6216	ncapg2	ENSORLG00000010666	non-SMC condensin II complex, subunit G2	26282	[none]	[none]	[none]	ENSORLT00000013329	[none]	-
pCONDEL.776	chr20	20406953	20407006	53	ENSORLG00000011026,ENSORLG00000011101,ENSORLG00000011192,ENSORLG00000011211,ENSORLG00000011317	50	pDEL.633	smchd1	ENSORLG00000011268	structural maintenance of chromosomes flexible hinge domain containing 1	290	[no name]	ENSORLG00000011317	[no description]	49860	ENSORLT00000014124	[none]	[none]	[none]	[none]	yes
pCONDEL.777	chr20	20407170	20407238	68	ENSORLG00000011026,ENSORLG00000011101,ENSORLG00000011192,ENSORLG00000011205,ENSORLG00000011211,ENSORLG00000011317,ENSORLG00000011406,ENSORLG00000011410,ENSORLG00000029884	10	pDEL.633	smchd1	ENSORLG00000011268	structural maintenance of chromosomes flexible hinge domain containing 1	507	[no name]	ENSORLG00000011317	[no description]	49628	ENSORLT00000014124	[none]	[none]	[none]	[none]	yes
pCONDEL.778	chr20	20407411	20407479	68	ENSORLG00000011026,ENSORLG00000011101,ENSORLG00000011192,ENSORLG00000011205,ENSORLG00000011211,ENSORLG00000011317,ENSORLG00000011406,ENSORLG00000011410,ENSORLG00000029884	25, 50	pDEL.633	smchd1	ENSORLG00000011268	structural maintenance of chromosomes flexible hinge domain containing 1	748	[no name]	ENSORLG00000011317	[no description]	49387	ENSORLT00000014124	[none]	[none]	[none]	[none]	yes
pCONDEL.779	chr20	20413653	20413705	52	ENSORLG00000011317	50	pDEL.633	smchd1	ENSORLG00000011268	structural maintenance of chromosomes flexible hinge domain containing 1	6990	[no name]	ENSORLG00000011317	[no description]	43161	ENSORLT00000014124	[none]	[none]	[none]	[none]	yes
pCONDEL.780	chr20	20413837	20413909	72	ENSORLG00000011026,ENSORLG00000011101,ENSORLG00000011192,ENSORLG00000011211,ENSORLG00000011317	10, 50	pDEL.633	smchd1	ENSORLG00000011268	structural maintenance of chromosomes flexible hinge domain containing 1	7174	[no name]	ENSORLG00000011317	[no description]	42957	ENSORLT00000014124	[none]	[none]	ENSORLT00000014124	[none]	yes
pCONDEL.781	chr20	20415679	20415739	60	ENSORLG00000011026,ENSORLG00000011101,ENSORLG00000011192,ENSORLG00000011205,ENSORLG00000011211,ENSORLG00000011317,ENSORLG00000011406,ENSORLG00000011410,ENSORLG00000029884	10	pDEL.633	smchd1	ENSORLG00000011268	structural maintenance of chromosomes flexible hinge domain containing 1	9016	[no name]	ENSORLG00000011317	[no description]	41127	ENSORLT00000014124	[none]	[none]	[none]	[none]	yes
pCONDEL.782	chr20	20422373	20422423	50	ENSORLG00000011317	10	pDEL.633	smchd1	ENSORLG00000011268	structural maintenance of chromosomes flexible hinge domain containing 1	15710	[no name]	ENSORLG00000011317	[no description]	34443	[none]	[none]	[none]	ENSORLT00000014124	[none]	yes
pCONDEL.783	chr20	20423353	20423443	90	ENSORLG00000011026,ENSORLG00000011101,ENSORLG00000011192,ENSORLG00000011205,ENSORLG00000011211,ENSORLG00000011317,ENSORLG00000011406,ENSORLG00000011410,ENSORLG00000029884	10	pDEL.633	smchd1	ENSORLG00000011268	structural maintenance of chromosomes flexible hinge domain containing 1	16690	[no name]	ENSORLG00000011317	[no description]	33423	ENSORLT00000014124	[none]	[none]	ENSORLT00000014124	[none]	yes
pCONDEL.784	chr20	20423718	20423771	53	ENSORLG00000011317,ENSORLG00000011406,ENSORLG00000011410,ENSORLG00000029884	10	pDEL.633	smchd1	ENSORLG00000011268	structural maintenance of chromosomes flexible hinge domain containing 1	17055	[no name]	ENSORLG00000011317	[no description]	33095	[none]	[none]	[none]	ENSORLT00000014124	[none]	yes
pCONDEL.785	chr20	20428142	20428204	62	ENSORLG00000011026,ENSORLG00000011101,ENSORLG00000011192,ENSORLG00000011211,ENSORLG00000011317,ENSORLG00000011406,ENSORLG00000011410,ENSORLG00000029884	10	pDEL.633	smchd1	ENSORLG00000011268	structural maintenance of chromosomes flexible hinge domain containing 1	21479	[no name]	ENSORLG00000011317	[no description]	28662	ENSORLT00000014124,ENSORLT00000029960	[none]	[none]	[none]	[none]	yes
pCONDEL.786	chr20	20494170	20494236	66	ENSORLG00000011205,ENSORLG00000011211,ENSORLG00000011317,ENSORLG00000011406,ENSORLG00000011410,ENSORLG00000029884	10	pDEL.634	myom1b	ENSORLG00000011397	myomesin 1b	1582	[no name]	ENSORLG00000011406	myosin regulatory light chain 2, smooth muscle minor isoform	2369	[none]	[none]	[none]	[none]	[none]	yes
pCONDEL.787	chr20	20610214	20610273	59	ENSORLG00000011523,ENSORLG00000011529,ENSORLG00000011643,ENSORLG00000011666,ENSORLG00000022333,ENSORLG00000024228,ENSORLG00000030502	10	pDEL.635	sox32	ENSORLG00000011529	SRY-box transcription factor 32	4829	[no name]	ENSORLG00000022333	RP1, axonemal microtubule associated	45797	[none]	[none]	[none]	[none]	[none]	-
pCONDEL.788	chr20	20793067	20793245	178	ENSORLG00000011504,ENSORLG00000011523,ENSORLG00000011529,ENSORLG00000011643,ENSORLG00000011666,ENSORLG00000011729,ENSORLG00000022333,ENSORLG00000024228,ENSORLG00000025592,ENSORLG00000030502	10, 25, 50, 100	pDEL.636	pou6f2	ENSORLG00000011666	POU class 6 homeobox 2	90984	[no name]	ENSORLG00000011672	GTPase IMAP family member 4	8219	[none]	[none]	[none]	[none]	[none]	yes
pCONDEL.789	chr20	20961829	20961927	98	ENSORLG00000011729,ENSORLG00000019066,ENSORLG00000024228,ENSORLG00000025592,ENSORLG00000026369,ENSORLG00000026662,ENSORLG00000029861	10, 25, 50	pDEL.637	myc	ENSORLG00000025592	MYC proto-oncogene, bHLH transcription factor	107545	fam49bb	ENSORLG00000026369	family with sequence similarity 49 member Bb	92959	[none]	[none]	[none]	[none]	[none]	yes
pCONDEL.790	chr20	21169018	21169087	69	ENSORLG00000011783,ENSORLG00000011822,ENSORLG00000019066,ENSORLG00000026369,ENSORLG00000026662,ENSORLG00000029861	10, 25, 50, 100	pDEL.638	NFX1	ENSORLG00000026662	nuclear transcription factor, X-box binding 1	31643	chpf2	ENSORLG00000011783	chondroitin polymerizing factor 2	21439	[none]	[none]	[none]	ENSORLT00000014747,ENSORLT00000033321,ENSORLT00000035405,ENSORLT00000045831	[none]	-
pCONDEL.791	chr20	21720393	21720445	52	ENSORLG00000012557,ENSORLG00000030516	10	pDEL.639	TMX3	ENSORLG00000012557	thioredoxin related transmembrane protein 3	24409	dsela	ENSORLG00000012566	dermatan sulfate epimerase like a	229913	[none]	[none]	[none]	ENSORLT00000015727	[none]	-
pCONDEL.792	chr20	21720504	21720589	85	ENSORLG00000012557,ENSORLG00000030516	10	pDEL.639	TMX3	ENSORLG00000012557	thioredoxin related transmembrane protein 3	24520	dsela	ENSORLG00000012566	dermatan sulfate epimerase like a	229769	[none]	[none]	[none]	ENSORLT00000015727	[none]	-
pCONDEL.793	chr20	21728217	21728299	82	ENSORLG00000012557,ENSORLG00000030516	10	pDEL.640	TMX3	ENSORLG00000012557	thioredoxin related transmembrane protein 3	32233	dsela	ENSORLG00000012566	dermatan sulfate epimerase like a	222059	[none]	[none]	[none]	ENSORLT00000015727	[none]	-
pCONDEL.794	chr20	21967546	21967635	89	ENSORLG00000012613	10	pDEL.641	dsela	ENSORLG00000012566	dermatan sulfate epimerase like a	17189	[no name]	ENSORLG00000012613	cadherin-7	130023	[none]	[none]	[none]	[none]	[none]	-
pCONDEL.795	chr20	22000195	22000318	123	ENSORLG00000012613	10, 50, 100	pDEL.642	dsela	ENSORLG00000012566	dermatan sulfate epimerase like a	49838	[no name]	ENSORLG00000012613	cadherin-7	97340	[none]	[none]	[none]	[none]	[none]	-
pCONDEL.796	chr20	22062759	22062853	94	ENSORLG00000012613	10, 25, 50, 100	pDEL.643	dsela	ENSORLG00000012566	dermatan sulfate epimerase like a	112402	[no name]	ENSORLG00000012613	cadherin-7	34805	[none]	[none]	[none]	[none]	[none]	-
pCONDEL.797	chr20	22091467	22091532	65	ENSORLG00000012613	25, 50	pDEL.644	dsela	ENSORLG00000012566	dermatan sulfate epimerase like a	141110	[no name]	ENSORLG00000012613	cadherin-7	6126	[none]	[none]	[none]	[none]	[none]	-
pCONDEL.798	chr20	22135666	22135849	183	ENSORLG00000012613,ENSORLG00000012632	10, 25, 50, 100	pDEL.645	[no name]	ENSORLG00000012613	cadherin-7	38009	[no name]	ENSORLG00000012632	cadherin 7	188652	[none]	[none]	[none]	[none]	[none]	-
pCONDEL.799	chr20	22145806	22145861	55	ENSORLG00000012613	10	pDEL.646	[no name]	ENSORLG00000012613	cadherin-7	48149	[no name]	ENSORLG00000012632	cadherin 7	178640	[none]	[none]	[none]	[none]	[none]	-
pCONDEL.800	chr20	22179569	22179646	77	ENSORLG00000012613,ENSORLG00000012632	50, 100	pDEL.647	[no name]	ENSORLG00000012613	cadherin-7	81912	[no name]	ENSORLG00000012632	cadherin 7	144855	[none]	[none]	[none]	ENSORLT00000015828,ENSORLT00000015829,ENSORLT00000045763	[none]	-
pCONDEL.801	chr20	22202595	22202662	67	ENSORLG00000012613,ENSORLG00000012632,ENSORLG00000012644	10	pDEL.648	[no name]	ENSORLG00000012613	cadherin-7	104938	[no name]	ENSORLG00000012632	cadherin 7	121839	[none]	[none]	[none]	ENSORLT00000015828,ENSORLT00000015829,ENSORLT00000045763	[none]	-
pCONDEL.802	chr20	22257114	22257170	56	ENSORLG00000012644,ENSORLG00000012664,ENSORLG00000030203	10	pDEL.649	[no name]	ENSORLG00000012613	cadherin-7	159457	[no name]	ENSORLG00000012632	cadherin 7	67331	[none]	[none]	[none]	ENSORLT00000015828,ENSORLT00000015829,ENSORLT00000045763	[none]	-
pCONDEL.803	chr20	22502550	22502671	121	ENSORLG00000012675,ENSORLG00000012700,ENSORLG00000023485,ENSORLG00000026480	10, 50, 100	pDEL.650	[no name]	ENSORLG00000012675	TNFAIP3-interacting protein 1	22320	zgc:111976	ENSORLG00000023485	zgc:111976	15989	[none]	[none]	[none]	ENSORLT00000028553	[none]	-
pCONDEL.804	chr20	22516965	22517049	84	ENSORLG00000012675,ENSORLG00000012700,ENSORLG00000023485	10	pDEL.651	[no name]	ENSORLG00000012675	TNFAIP3-interacting protein 1	36735	zgc:111976	ENSORLG00000023485	zgc:111976	1611	[none]	[none]	[none]	ENSORLT00000015913,ENSORLT00000030486,ENSORLT00000034655	[none]	-
pCONDEL.805	chr21	7014868	7014942	74	ENSORLG00000010680,ENSORLG00000010762,ENSORLG00000010808,ENSORLG00000010838,ENSORLG00000010858,ENSORLG00000010866,ENSORLG00000022654,ENSORLG00000024671,ENSORLG00000026343	10, 50	pDEL.652	PPP2R3B	ENSORLG00000010858	protein phosphatase 2 regulatory subunit B''beta	19756	mog-12	ENSORLG00000010866	Medaka OG-12	82502	[none]	[none]	[none]	[none]	[none]	-
pCONDEL.806	chr21	7555224	7555305	81	ENSORLG00000010986,ENSORLG00000011051,ENSORLG00000011103	10, 25, 50, 100	pDEL.653	nalcn	ENSORLG00000011051	sodium leak channel, non-selective	52063	tmtc4	ENSORLG00000011103	transmembrane O-mannosyltransferase targeting cadherins 4	52247	[none]	[none]	[none]	ENSORLT00000013864,ENSORLT00000013867,ENSORLT00000039625	[none]	yes
pCONDEL.807	chr21	7799569	7799680	111	ENSORLG00000011103,ENSORLG00000011150,ENSORLG00000011155	10, 25	pDEL.654	zic5	ENSORLG00000011124	zic family member 5 (odd-paired homolog, Drosophila)	42126	clybl	ENSORLG00000011150	citrate lyase beta like	34084	[none]	[none]	[none]	ENSORLT00000013987,ENSORLT00000013990	[none]	-
pCONDEL.808	chr21	8157602	8157699	97	ENSORLG00000011206,ENSORLG00000011311,ENSORLG00000011347,ENSORLG00000011360,ENSORLG00000022587	10, 50	pDEL.655	klf12b	ENSORLG00000011224	Kruppel-like factor 12b	14357	uchl3	ENSORLG00000011347	ubiquitin carboxyl-terminal esterase L3 (ubiquitin thiolesterase)	97937	[none]	[none]	[none]	ENSORLT00000027480	[none]	-
pCONDEL.809	chr21	8605512	8605571	59	ENSORLG00000011640	10	pDEL.656	[no name]	ENSORLG00000030248	p53-induced death domain-containing protein 1	517	kbtbd7	ENSORLG00000011534	kelch repeat and BTB (POZ) domain containing 7	3135	ENSORLT00000042380	[none]	[none]	ENSORLT00000042380	[none]	yes
pCONDEL.810	chr21	8701645	8701706	61	ENSORLG00000011640,ENSORLG00000011669	10	pDEL.657	mid1ip1a	ENSORLG00000011645	MID1 interacting protein 1a	30337	bcor	ENSORLG00000011669	BCL6 corepressor	67421	[none]	[none]	[none]	[none]	[none]	-
pCONDEL.811	chr21	9076060	9076147	87	ENSORLG00000011807,ENSORLG00000020340,ENSORLG00000023638,ENSORLG00000028500,ENSORLG00000028593,ENSORLG00000028834	10, 25, 50	pDEL.658	cmss1	ENSORLG00000020340	cms1 ribosomal small subunit homolog	17159	il1rapl1a	ENSORLG00000011821	interleukin 1 receptor accessory protein-like 1a	234907	[none]	[none]	[none]	[none]	[none]	-
pCONDEL.812	chr21	9084125	9084213	88	ENSORLG00000011807,ENSORLG00000020340,ENSORLG00000023638,ENSORLG00000028500,ENSORLG00000028593,ENSORLG00000028834	10	pDEL.659	cmss1	ENSORLG00000020340	cms1 ribosomal small subunit homolog	25224	il1rapl1a	ENSORLG00000011821	interleukin 1 receptor accessory protein-like 1a	226841	[none]	[none]	[none]	[none]	[none]	-
pCONDEL.813	chr21	9408922	9409031	109	ENSORLG00000011821,ENSORLG00000011824,ENSORLG00000011830,ENSORLG00000011850	10, 25, 50, 100	pDEL.660	il1rapl1a	ENSORLG00000011821	interleukin 1 receptor accessory protein-like 1a	97869	dax1	ENSORLG00000011824	orphan nuclear receptor Dax-1	117474	[none]	[none]	[none]	ENSORLT00000014812,ENSORLT00000033663,ENSORLT00000042050	[none]	-
pCONDEL.814	chr21	9477295	9477387	92	ENSORLG00000011821,ENSORLG00000011824,ENSORLG00000011830,ENSORLG00000011850,ENSORLG00000011863,ENSORLG00000011901	10	pDEL.661	il1rapl1a	ENSORLG00000011821	interleukin 1 receptor accessory protein-like 1a	166242	dax1	ENSORLG00000011824	orphan nuclear receptor Dax-1	49118	[none]	[none]	[none]	ENSORLT00000014812,ENSORLT00000033663,ENSORLT00000042050	[none]	-
pCONDEL.815	chr21	10283376	10283427	51	ENSORLG00000012431	10	pDEL.662	FHL2	ENSORLG00000012482	four and a half LIM domains protein 2	15830	nck2a	ENSORLG00000012499	NCK adaptor protein 2a	33895	[none]	[none]	[none]	[none]	[none]	-
pCONDEL.816	chr21	10328342	10328448	106	ENSORLG00000012384,ENSORLG00000012399,ENSORLG00000012431,ENSORLG00000012448,ENSORLG00000012460,ENSORLG00000012482,ENSORLG00000012499,ENSORLG00000012524,ENSORLG00000012534,ENSORLG00000022352,ENSORLG00000026630,ENSORLG00000026729	10	pDEL.663	nck2a	ENSORLG00000012499	NCK adaptor protein 2a	11021	ecrg4b	ENSORLG00000026630	ECRG4 augurin precursor b	45446	[none]	[none]	[none]	ENSORLT00000015652,ENSORLT00000032305,ENSORLT00000041373	[none]	-
pCONDEL.817	chr21	17139130	17139230	100	ENSORLG00000015490,ENSORLG00000015523,ENSORLG00000024185,ENSORLG00000024636,ENSORLG00000026720	10, 25, 50, 100	pDEL.664	lims2	ENSORLG00000015535	LIM and senescent cell antigen-like domains 2	982	tmem223	ENSORLG00000026765	transmembrane protein 223	13785	[none]	[none]	[none]	ENSORLT00000038320	[none]	-
pCONDEL.818	chr21	17638298	17638379	81	ENSORLG00000015835	10	pDEL.665	STX19	ENSORLG00000015631	syntaxin 19	97996	epha3	ENSORLG00000015835	eph receptor A3	60129	[none]	[none]	[none]	ENSORLT00000019849,ENSORLT00000019850,ENSORLT00000037722,ENSORLT00000042607	[none]	-
pCONDEL.819	chr21	17773790	17773920	130	ENSORLG00000015835	10, 25	pDEL.666	epha3	ENSORLG00000015835	eph receptor A3	75283	si:ch211-261p9.4	ENSORLG00000015853	si:ch211-261p9.4	56368	[none]	[none]	[none]	[none]	[none]	-
pCONDEL.820	chr21	17972231	17972317	86	ENSORLG00000015853,ENSORLG00000015860,ENSORLG00000015862,ENSORLG00000015878,ENSORLG00000015907,ENSORLG00000029056	10, 50	pDEL.667	vgll3	ENSORLG00000029056	vestigial-like family member 3	4941	edar	ENSORLG00000015897	ectodysplasin A receptor	82935	[none]	[none]	[none]	[none]	[none]	-
pCONDEL.821	chr21	18039701	18039772	71	ENSORLG00000015907,ENSORLG00000015923,ENSORLG00000015933,ENSORLG00000023792	10	pDEL.668	vgll3	ENSORLG00000029056	vestigial-like family member 3	72411	edar	ENSORLG00000015897	ectodysplasin A receptor	15480	[none]	[none]	[none]	ENSORLT00000019909,ENSORLT00000032421	[none]	-
pCONDEL.822	chr21	18039803	18039856	53	ENSORLG00000015907,ENSORLG00000015923,ENSORLG00000015933,ENSORLG00000023792	10	pDEL.668	vgll3	ENSORLG00000029056	vestigial-like family member 3	72513	edar	ENSORLG00000015897	ectodysplasin A receptor	15396	[none]	[none]	[none]	ENSORLT00000019909,ENSORLT00000032421	[none]	-
pCONDEL.823	chr21	18048290	18048361	71	ENSORLG00000015907,ENSORLG00000015923,ENSORLG00000015933,ENSORLG00000023792	10	pDEL.669	vgll3	ENSORLG00000029056	vestigial-like family member 3	81000	edar	ENSORLG00000015897	ectodysplasin A receptor	6891	[none]	[none]	[none]	ENSORLT00000032421	[none]	-
pCONDEL.824	chr21	18088895	18088950	55	ENSORLG00000015878,ENSORLG00000029056	10	pDEL.670	SH3RF3	ENSORLG00000015907	SH3 domain containing ring finger 3	26047	sept10	ENSORLG00000015923	septin 10	90311	[none]	[none]	[none]	ENSORLT00000019916,ENSORLT00000041145	[none]	-
pCONDEL.825	chr21	18213857	18213940	83	ENSORLG00000015907,ENSORLG00000015923,ENSORLG00000015933,ENSORLG00000015950,ENSORLG00000023565,ENSORLG00000023792,ENSORLG00000025656,ENSORLG00000026135,ENSORLG00000026774	10, 25, 50	pDEL.671	akap17a	ENSORLG00000015933	A kinase (PRKA) anchor protein 17A	26523	[no name]	ENSORLG00000026135	dehydrogenase/reductase SDR family member on chromosome X-like	110515	[none]	[none]	[none]	ENSORLT00000019959,ENSORLT00000037934	[none]	-
pCONDEL.826	chr21	18223428	18223494	66	ENSORLG00000015897	10	pDEL.672	akap17a	ENSORLG00000015933	A kinase (PRKA) anchor protein 17A	36094	[no name]	ENSORLG00000026135	dehydrogenase/reductase SDR family member on chromosome X-like	100961	[none]	[none]	[none]	[none]	[none]	[false positive hit]
pCONDEL.827	chr21	18421245	18421317	72	ENSORLG00000015950,ENSORLG00000015970,ENSORLG00000015981,ENSORLG00000023565,ENSORLG00000025656,ENSORLG00000026135,ENSORLG00000026774,ENSORLG00000027165	10	pDEL.673	[no name]	ENSORLG00000025656	KAT8 regulatory NSL complex subunit 1 like	28423	[no name]	ENSORLG00000027165	[no description]	52837	[none]	[none]	[none]	[none]	[none]	-
pCONDEL.828	chr21	18825230	18825329	99	ENSORLG00000016023,ENSORLG00000021961	25, 50	pDEL.674	cps1	ENSORLG00000016011	carbamoyl-phosphate synthase 1, mitochondrial	314555	erbb4b	ENSORLG00000016023	erb-b2 receptor tyrosine kinase 4b	114178	[none]	[none]	[none]	ENSORLT00000020056,ENSORLT00000020057,ENSORLT00000044201	[none]	-
pCONDEL.829	chr21	19006018	19006193	175	ENSORLG00000016023,ENSORLG00000016037,ENSORLG00000016051,ENSORLG00000021961	10, 50	pDEL.675	ikzf2	ENSORLG00000021961	IKAROS family zinc finger 2	29396	vwc2l	ENSORLG00000016037	von Willebrand factor C domain containing 2 like	132747	[none]	[none]	[none]	[none]	[none]	[false positive hit]
pCONDEL.830	chr21	19019646	19019797	151	ENSORLG00000016023,ENSORLG00000016037,ENSORLG00000016051,ENSORLG00000021961	10, 25, 50, 100	pDEL.675	ikzf2	ENSORLG00000021961	IKAROS family zinc finger 2	43024	vwc2l	ENSORLG00000016037	von Willebrand factor C domain containing 2 like	119143	[none]	[none]	[none]	[none]	[none]	-
pCONDEL.831	chr21	19020167	19020237	70	ENSORLG00000016023,ENSORLG00000016037,ENSORLG00000016051,ENSORLG00000021961	10, 50	pDEL.675	ikzf2	ENSORLG00000021961	IKAROS family zinc finger 2	43545	vwc2l	ENSORLG00000016037	von Willebrand factor C domain containing 2 like	118703	[none]	[none]	[none]	[none]	[none]	-
pCONDEL.832	chr21	19024164	19024286	122	ENSORLG00000016023,ENSORLG00000016037,ENSORLG00000016051,ENSORLG00000021961	10, 25, 50	pDEL.675	ikzf2	ENSORLG00000021961	IKAROS family zinc finger 2	47542	vwc2l	ENSORLG00000016037	von Willebrand factor C domain containing 2 like	114654	[none]	[none]	[none]	[none]	[none]	-
pCONDEL.833	chr21	19034847	19034928	81	ENSORLG00000016023,ENSORLG00000016037,ENSORLG00000021961	10	pDEL.676	ikzf2	ENSORLG00000021961	IKAROS family zinc finger 2	58225	vwc2l	ENSORLG00000016037	von Willebrand factor C domain containing 2 like	104012	[none]	[none]	[none]	[none]	[none]	-
pCONDEL.834	chr21	19045626	19045702	76	ENSORLG00000016023,ENSORLG00000016037,ENSORLG00000016051,ENSORLG00000021961	10, 25, 50	pDEL.677	ikzf2	ENSORLG00000021961	IKAROS family zinc finger 2	69004	vwc2l	ENSORLG00000016037	von Willebrand factor C domain containing 2 like	93238	[none]	[none]	[none]	[none]	[none]	-
pCONDEL.835	chr21	19047447	19047723	276	ENSORLG00000016023,ENSORLG00000016037,ENSORLG00000016051,ENSORLG00000021961	10, 25, 50, 100	pDEL.677	ikzf2	ENSORLG00000021961	IKAROS family zinc finger 2	70825	vwc2l	ENSORLG00000016037	von Willebrand factor C domain containing 2 like	91217	[none]	[none]	[none]	[none]	[none]	-
pCONDEL.836	chr21	19060598	19060732	134	ENSORLG00000016023,ENSORLG00000021961	10, 25, 50, 100	pDEL.678	ikzf2	ENSORLG00000021961	IKAROS family zinc finger 2	83976	vwc2l	ENSORLG00000016037	von Willebrand factor C domain containing 2 like	78208	[none]	[none]	[none]	[none]	[none]	-
pCONDEL.837	chr21	19061409	19061557	148	ENSORLG00000016023,ENSORLG00000021961	10, 25, 50, 100	pDEL.678	ikzf2	ENSORLG00000021961	IKAROS family zinc finger 2	84787	vwc2l	ENSORLG00000016037	von Willebrand factor C domain containing 2 like	77383	[none]	[none]	[none]	[none]	[none]	yes
pCONDEL.838	chr21	19074062	19074174	112	ENSORLG00000016023,ENSORLG00000021961	10, 25, 50, 100	pDEL.678	ikzf2	ENSORLG00000021961	IKAROS family zinc finger 2	97440	vwc2l	ENSORLG00000016037	von Willebrand factor C domain containing 2 like	64766	[none]	[none]	[none]	[none]	[none]	yes
pCONDEL.839	chr21	19151372	19151439	67	ENSORLG00000016037,ENSORLG00000016051,ENSORLG00000016083,ENSORLG00000021961,ENSORLG00000026033	10	pDEL.679	vwc2l	ENSORLG00000016037	von Willebrand factor C domain containing 2 like	12433	bard1	ENSORLG00000016051	BRCA1 associated RING domain 1	44187	[none]	[none]	[none]	ENSORLT00000020073,ENSORLT00000046543	[none]	-
pCONDEL.840	chr21	19798487	19798576	89	ENSORLG00000016258,ENSORLG00000016267,ENSORLG00000016277,ENSORLG00000016342,ENSORLG00000022975	10	pDEL.680	dip2a (1 of many)	ENSORLG00000016258	disco-interacting protein 2 homolog A	25824	cflar	ENSORLG00000016267	CASP8 and FADD like apoptosis regulator	26088	[none]	[none]	[none]	[none]	[none]	-
pCONDEL.841	chr21	20121477	20121560	83	ENSORLG00000016396,ENSORLG00000016429,ENSORLG00000016440,ENSORLG00000016455,ENSORLG00000016469,ENSORLG00000016472,ENSORLG00000016481,ENSORLG00000016494,ENSORLG00000016532,ENSORLG00000016557,ENSORLG00000016562,ENSORLG00000016596,ENSORLG00000022975	10, 25, 50	pDEL.681	ehhadh	ENSORLG00000016481	enoyl-CoA, hydratase/3-hydroxyacyl CoA dehydrogenase	32220	igf2bp2a	ENSORLG00000016532	insulin-like growth factor 2 mRNA binding protein 2a	20623	[none]	[none]	[none]	ENSORLT00000020702,ENSORLT00000034006,ENSORLT00000034950	[none]	yes
pCONDEL.842	chr21	20624963	20625029	66	ENSORLG00000016692,ENSORLG00000016705,ENSORLG00000016737,ENSORLG00000016751,ENSORLG00000016767,ENSORLG00000016781,ENSORLG00000021956,ENSORLG00000024827,ENSORLG00000024980,ENSORLG00000027552,ENSORLG00000029550	10, 25	pDEL.682	cytip	ENSORLG00000024827	cytohesin 1 interacting protein	3599	ACVR1C	ENSORLG00000016705	activin A receptor type 1C	12667	[none]	[none]	[none]	[none]	[none]	-
pCONDEL.843	chr21	20633325	20633381	56	ENSORLG00000016692,ENSORLG00000016705,ENSORLG00000016737,ENSORLG00000016751,ENSORLG00000016767,ENSORLG00000016781,ENSORLG00000021956,ENSORLG00000024827,ENSORLG00000024980,ENSORLG00000027552,ENSORLG00000029550	25, 100	pDEL.683	cytip	ENSORLG00000024827	cytohesin 1 interacting protein	11961	ACVR1C	ENSORLG00000016705	activin A receptor type 1C	4315	[none]	[none]	[none]	ENSORLT00000020894,ENSORLT00000023010,ENSORLT00000036590	[none]	-
pCONDEL.844	chr21	20676848	20676924	76	ENSORLG00000016692,ENSORLG00000016705,ENSORLG00000016737,ENSORLG00000016751,ENSORLG00000016767,ENSORLG00000016781,ENSORLG00000021956,ENSORLG00000024827,ENSORLG00000024980,ENSORLG00000027552,ENSORLG00000029550	10, 50	pDEL.684	[no name]	ENSORLG00000027552	uncharacterized protein C7orf57 homolog	305	upp2	ENSORLG00000016737	uridine phosphorylase 2	570	ENSORLT00000029780,ENSORLT00000036512,ENSORLT00000046086	[none]	[none]	ENSORLT00000029780,ENSORLT00000036512,ENSORLT00000046086	[none]	yes
pCONDEL.845	chr21	20679098	20679165	67	ENSORLG00000016692,ENSORLG00000016705,ENSORLG00000016737,ENSORLG00000016751,ENSORLG00000016767,ENSORLG00000016781,ENSORLG00000021956,ENSORLG00000024827,ENSORLG00000024980,ENSORLG00000027552,ENSORLG00000029550	10, 50	pDEL.685	upp2	ENSORLG00000016737	uridine phosphorylase 2	1605	CCDC148	ENSORLG00000016751	coiled-coil domain containing 148	28629	ENSORLT00000029780,ENSORLT00000036512,ENSORLT00000046086	ENSORLT00000020933	[none]	ENSORLT00000020933,ENSORLT00000029780,ENSORLT00000036512,ENSORLT00000046086	[none]	-
pCONDEL.846	chr21	20774873	20774936	63	ENSORLG00000016767,ENSORLG00000021956	10, 25, 50	pDEL.686	PKP4	ENSORLG00000016767	plakophilin 4	47165	[no name]	ENSORLG00000021956	death associated protein like 1	27650	[none]	[none]	[none]	ENSORLT00000020978,ENSORLT00000029078,ENSORLT00000036128,ENSORLT00000040947,ENSORLT00000041736,ENSORLT00000042536	[none]	-
pCONDEL.847	chr21	20933664	20933791	127	ENSORLG00000016781,ENSORLG00000016785,ENSORLG00000016818,ENSORLG00000016828,ENSORLG00000016849,ENSORLG00000016880,ENSORLG00000016902,ENSORLG00000021956,ENSORLG00000027743,ENSORLG00000029472,ENSORLG00000030380	10, 25, 50, 100	pDEL.687	WDSUB1 (1 of many)	ENSORLG00000016785	WD repeat, sterile alpha motif and U-box domain containing 1	1225	BAZ2B (1 of many)	ENSORLG00000016789	bromodomain adjacent to zinc finger domain 2B	29945	ENSORLT00000021002,ENSORLT00000032017,ENSORLT00000042427	[none]	[none]	ENSORLT00000021002,ENSORLT00000032017,ENSORLT00000042427	[none]	yes
pCONDEL.848	chr21	20933879	20934031	152	ENSORLG00000016781,ENSORLG00000016785,ENSORLG00000016818,ENSORLG00000016828,ENSORLG00000016849,ENSORLG00000016880,ENSORLG00000016902,ENSORLG00000021956,ENSORLG00000027743,ENSORLG00000029472,ENSORLG00000030380	10, 25, 50, 100	pDEL.687	WDSUB1 (1 of many)	ENSORLG00000016785	WD repeat, sterile alpha motif and U-box domain containing 1	1440	BAZ2B (1 of many)	ENSORLG00000016789	bromodomain adjacent to zinc finger domain 2B	29705	ENSORLT00000021002,ENSORLT00000032017,ENSORLT00000042427	[none]	[none]	ENSORLT00000021002,ENSORLT00000032017,ENSORLT00000042427	[none]	yes
pCONDEL.849	chr21	20937917	20938000	83	ENSORLG00000016849,ENSORLG00000016880,ENSORLG00000016902,ENSORLG00000021956,ENSORLG00000027743	10, 50	pDEL.687	WDSUB1 (1 of many)	ENSORLG00000016785	WD repeat, sterile alpha motif and U-box domain containing 1	5478	BAZ2B (1 of many)	ENSORLG00000016789	bromodomain adjacent to zinc finger domain 2B	25736	ENSORLT00000021002,ENSORLT00000032017,ENSORLT00000042427	[none]	[none]	ENSORLT00000021002,ENSORLT00000032017,ENSORLT00000042427	[none]	yes
pCONDEL.850	chr21	20938186	20938270	84	ENSORLG00000016781,ENSORLG00000016785,ENSORLG00000016818,ENSORLG00000016828,ENSORLG00000016849,ENSORLG00000016880,ENSORLG00000016902,ENSORLG00000027743,ENSORLG00000029472,ENSORLG00000030380	10, 50	pDEL.687	WDSUB1 (1 of many)	ENSORLG00000016785	WD repeat, sterile alpha motif and U-box domain containing 1	5747	BAZ2B (1 of many)	ENSORLG00000016789	bromodomain adjacent to zinc finger domain 2B	25466	ENSORLT00000021002,ENSORLT00000032017,ENSORLT00000042427	[none]	[none]	ENSORLT00000021002,ENSORLT00000032017,ENSORLT00000042427	[none]	yes
pCONDEL.851	chr21	20940664	20940739	75	ENSORLG00000016781,ENSORLG00000016785,ENSORLG00000016818,ENSORLG00000016828,ENSORLG00000016849,ENSORLG00000016880,ENSORLG00000016902,ENSORLG00000021956,ENSORLG00000027743,ENSORLG00000029472,ENSORLG00000030380	10, 25, 50	pDEL.687	WDSUB1 (1 of many)	ENSORLG00000016785	WD repeat, sterile alpha motif and U-box domain containing 1	8225	BAZ2B (1 of many)	ENSORLG00000016789	bromodomain adjacent to zinc finger domain 2B	22997	ENSORLT00000021002,ENSORLT00000032017,ENSORLT00000042427	[none]	[none]	ENSORLT00000021002,ENSORLT00000032017,ENSORLT00000042427	[none]	yes
pCONDEL.852	chr21	20940853	20940929	76	ENSORLG00000016781,ENSORLG00000016785,ENSORLG00000016818,ENSORLG00000016828,ENSORLG00000016849,ENSORLG00000016880,ENSORLG00000016902,ENSORLG00000021956,ENSORLG00000027743,ENSORLG00000029472,ENSORLG00000030380	10	pDEL.687	WDSUB1 (1 of many)	ENSORLG00000016785	WD repeat, sterile alpha motif and U-box domain containing 1	8414	BAZ2B (1 of many)	ENSORLG00000016789	bromodomain adjacent to zinc finger domain 2B	22807	ENSORLT00000021002,ENSORLT00000032017,ENSORLT00000042427	[none]	[none]	ENSORLT00000021002,ENSORLT00000032017,ENSORLT00000042427	[none]	yes
pCONDEL.853	chr21	20941245	20941375	130	ENSORLG00000016781,ENSORLG00000016785,ENSORLG00000016818,ENSORLG00000016828,ENSORLG00000016849,ENSORLG00000016880,ENSORLG00000016902,ENSORLG00000021956,ENSORLG00000027743,ENSORLG00000029472,ENSORLG00000030380	10, 50	pDEL.687	WDSUB1 (1 of many)	ENSORLG00000016785	WD repeat, sterile alpha motif and U-box domain containing 1	8806	BAZ2B (1 of many)	ENSORLG00000016789	bromodomain adjacent to zinc finger domain 2B	22361	ENSORLT00000021002,ENSORLT00000032017,ENSORLT00000042427	[none]	[none]	ENSORLT00000021002,ENSORLT00000032017,ENSORLT00000042427	[none]	yes
pCONDEL.854	chr21	20941662	20941737	75	ENSORLG00000021956	10	pDEL.687	WDSUB1 (1 of many)	ENSORLG00000016785	WD repeat, sterile alpha motif and U-box domain containing 1	9223	BAZ2B (1 of many)	ENSORLG00000016789	bromodomain adjacent to zinc finger domain 2B	21999	ENSORLT00000021002,ENSORLT00000032017,ENSORLT00000042427	[none]	[none]	ENSORLT00000021002,ENSORLT00000032017,ENSORLT00000042427	[none]	yes
pCONDEL.855	chr21	20943155	20943292	137	ENSORLG00000016781,ENSORLG00000016785,ENSORLG00000016818,ENSORLG00000016828,ENSORLG00000016849,ENSORLG00000016880,ENSORLG00000016902,ENSORLG00000021956,ENSORLG00000027743,ENSORLG00000029472,ENSORLG00000030380	10, 25, 50, 100	pDEL.687	WDSUB1 (1 of many)	ENSORLG00000016785	WD repeat, sterile alpha motif and U-box domain containing 1	10716	BAZ2B (1 of many)	ENSORLG00000016789	bromodomain adjacent to zinc finger domain 2B	20444	ENSORLT00000021002,ENSORLT00000032017,ENSORLT00000042427	[none]	[none]	ENSORLT00000021002,ENSORLT00000032017,ENSORLT00000042427	[none]	yes
pCONDEL.856	chr21	20943420	20943485	65	ENSORLG00000016781,ENSORLG00000016785,ENSORLG00000016818,ENSORLG00000016828,ENSORLG00000016849,ENSORLG00000016880,ENSORLG00000016902,ENSORLG00000027743,ENSORLG00000029472,ENSORLG00000030380	10	pDEL.687	WDSUB1 (1 of many)	ENSORLG00000016785	WD repeat, sterile alpha motif and U-box domain containing 1	10981	BAZ2B (1 of many)	ENSORLG00000016789	bromodomain adjacent to zinc finger domain 2B	20251	ENSORLT00000021002,ENSORLT00000032017,ENSORLT00000042427	[none]	[none]	ENSORLT00000021002,ENSORLT00000032017,ENSORLT00000042427	[none]	yes
pCONDEL.857	chr21	20943562	20943666	104	ENSORLG00000016781,ENSORLG00000016785,ENSORLG00000016818,ENSORLG00000016828,ENSORLG00000016849,ENSORLG00000016880,ENSORLG00000016902,ENSORLG00000021956,ENSORLG00000027743,ENSORLG00000029472,ENSORLG00000030380	10, 50, 100	pDEL.687	WDSUB1 (1 of many)	ENSORLG00000016785	WD repeat, sterile alpha motif and U-box domain containing 1	11123	BAZ2B (1 of many)	ENSORLG00000016789	bromodomain adjacent to zinc finger domain 2B	20070	ENSORLT00000021002,ENSORLT00000032017,ENSORLT00000042427	[none]	[none]	ENSORLT00000021002,ENSORLT00000032017,ENSORLT00000042427	[none]	yes
pCONDEL.858	chr21	20944311	20944422	111	ENSORLG00000016781,ENSORLG00000016785,ENSORLG00000016818,ENSORLG00000016828,ENSORLG00000016849,ENSORLG00000016880,ENSORLG00000016902,ENSORLG00000021956,ENSORLG00000027743,ENSORLG00000029472,ENSORLG00000030380	10, 50, 100	pDEL.687	WDSUB1 (1 of many)	ENSORLG00000016785	WD repeat, sterile alpha motif and U-box domain containing 1	11872	BAZ2B (1 of many)	ENSORLG00000016789	bromodomain adjacent to zinc finger domain 2B	19314	ENSORLT00000021002,ENSORLT00000032017,ENSORLT00000042427	[none]	[none]	ENSORLT00000021002,ENSORLT00000032017,ENSORLT00000042427	[none]	yes
pCONDEL.859	chr21	20944501	20944567	66	ENSORLG00000016781,ENSORLG00000016785,ENSORLG00000016818,ENSORLG00000016828,ENSORLG00000016849,ENSORLG00000016880,ENSORLG00000016902,ENSORLG00000021956,ENSORLG00000027743,ENSORLG00000029472,ENSORLG00000030380	10	pDEL.687	WDSUB1 (1 of many)	ENSORLG00000016785	WD repeat, sterile alpha motif and U-box domain containing 1	12062	BAZ2B (1 of many)	ENSORLG00000016789	bromodomain adjacent to zinc finger domain 2B	19169	ENSORLT00000021002,ENSORLT00000032017,ENSORLT00000042427	[none]	[none]	ENSORLT00000021002,ENSORLT00000032017,ENSORLT00000042427	[none]	yes
pCONDEL.860	chr21	20953386	20953496	110	ENSORLG00000016781,ENSORLG00000016785,ENSORLG00000016818,ENSORLG00000016828,ENSORLG00000016849,ENSORLG00000016880,ENSORLG00000016902,ENSORLG00000021956,ENSORLG00000027743,ENSORLG00000029472,ENSORLG00000030380	10, 50	pDEL.687	WDSUB1 (1 of many)	ENSORLG00000016785	WD repeat, sterile alpha motif and U-box domain containing 1	20947	BAZ2B (1 of many)	ENSORLG00000016789	bromodomain adjacent to zinc finger domain 2B	10240	[none]	[none]	[none]	ENSORLT00000021002,ENSORLT00000032017,ENSORLT00000042427	[none]	yes
pCONDEL.861	chr21	20953989	20954065	76	ENSORLG00000016781,ENSORLG00000016785,ENSORLG00000016818,ENSORLG00000016828,ENSORLG00000016849,ENSORLG00000016880,ENSORLG00000016902,ENSORLG00000021956,ENSORLG00000027743,ENSORLG00000029472,ENSORLG00000030380	10, 25, 50, 100	pDEL.687	WDSUB1 (1 of many)	ENSORLG00000016785	WD repeat, sterile alpha motif and U-box domain containing 1	21550	BAZ2B (1 of many)	ENSORLG00000016789	bromodomain adjacent to zinc finger domain 2B	9671	[none]	[none]	[none]	ENSORLT00000021002,ENSORLT00000032017,ENSORLT00000042427	[none]	yes
pCONDEL.862	chr21	20954847	20954938	91	ENSORLG00000016781,ENSORLG00000016785,ENSORLG00000016818,ENSORLG00000016828,ENSORLG00000016849,ENSORLG00000016880,ENSORLG00000016902,ENSORLG00000016915,ENSORLG00000021956,ENSORLG00000027743,ENSORLG00000029472,ENSORLG00000030380	10	pDEL.687	WDSUB1 (1 of many)	ENSORLG00000016785	WD repeat, sterile alpha motif and U-box domain containing 1	22408	BAZ2B (1 of many)	ENSORLG00000016789	bromodomain adjacent to zinc finger domain 2B	8798	[none]	[none]	[none]	ENSORLT00000021002,ENSORLT00000032017,ENSORLT00000042427	[none]	-
pCONDEL.863	chr21	20960801	20961171	370	ENSORLG00000016781,ENSORLG00000016785,ENSORLG00000016818,ENSORLG00000016828,ENSORLG00000016849,ENSORLG00000016880,ENSORLG00000016902,ENSORLG00000021956,ENSORLG00000027743,ENSORLG00000029472,ENSORLG00000030380	10, 25, 50, 100	pDEL.687	WDSUB1 (1 of many)	ENSORLG00000016785	WD repeat, sterile alpha motif and U-box domain containing 1	28362	BAZ2B (1 of many)	ENSORLG00000016789	bromodomain adjacent to zinc finger domain 2B	2565	[none]	[none]	[none]	ENSORLT00000021002,ENSORLT00000032017,ENSORLT00000042427	[none]	-
pCONDEL.864	chr21	21340366	21340416	50	ENSORLG00000016955,ENSORLG00000016992,ENSORLG00000017010,ENSORLG00000017014,ENSORLG00000017017,ENSORLG00000025760	10	pDEL.688	GRB14	ENSORLG00000016920	growth factor receptor bound protein 14	28022	[no name]	ENSORLG00000028458	cordon-bleu WH2 repeat protein like 1	3471	[none]	[none]	[none]	ENSORLT00000038784	[none]	yes
pCONDEL.865	chr21	21536833	21536887	54	ENSORLG00000017040,ENSORLG00000017057	10	pDEL.689	b3galt1a (1 of many)	ENSORLG00000017023	UDP-Gal:betaGlcNAc beta 1,3-galactosyltransferase, polypeptide 1a	2115	stk39	ENSORLG00000017033	serine threonine kinase 39	18985	[none]	[none]	[none]	[none]	[none]	[false positive hit]
pCONDEL.866	chr21	22267260	22267322	62	ENSORLG00000017400,ENSORLG00000017416,ENSORLG00000017434,ENSORLG00000017451,ENSORLG00000017462,ENSORLG00000017471,ENSORLG00000017474,ENSORLG00000017489,ENSORLG00000017492,ENSORLG00000017496,ENSORLG00000017501,ENSORLG00000017509,ENSORLG00000017518,ENSORLG00000017522,ENSORLG00000022474,ENSORLG00000030282	10	pDEL.690	sp3a	ENSORLG00000017474	sp3a transcription factor	44282	OLA1	ENSORLG00000017489	Obg like ATPase 1	11338	[none]	[none]	[none]	ENSORLT00000021868,ENSORLT00000021869,ENSORLT00000037863	[none]	yes
pCONDEL.867	chr21	22276510	22276627	117	ENSORLG00000017416,ENSORLG00000030282	10, 25, 50	pDEL.691	sp3a	ENSORLG00000017474	sp3a transcription factor	53532	OLA1	ENSORLG00000017489	Obg like ATPase 1	2033	[none]	[none]	[none]	ENSORLT00000021868,ENSORLT00000021869,ENSORLT00000037863	[none]	-
pCONDEL.868	chr21	22646221	22646281	60	ENSORLG00000017531,ENSORLG00000017534,ENSORLG00000017536,ENSORLG00000017538,ENSORLG00000017540,ENSORLG00000017546,ENSORLG00000017548,ENSORLG00000017561,ENSORLG00000017568,ENSORLG00000017577,ENSORLG00000017589,ENSORLG00000017598,ENSORLG00000020917,ENSORLG00000021198,ENSORLG00000024999	10	pDEL.692	hoxd3a	ENSORLG00000017546	homeobox D3a	90836	hnrnpa3	ENSORLG00000017561	heterogeneous nuclear ribonucleoprotein A3	23390	[none]	[none]	[none]	[none]	[none]	-
pCONDEL.869	chr21	23677644	23677707	63	ENSORLG00000017762,ENSORLG00000017764,ENSORLG00000017768,ENSORLG00000017770,ENSORLG00000017775,ENSORLG00000017780,ENSORLG00000017792,ENSORLG00000020963,ENSORLG00000021056,ENSORLG00000021064,ENSORLG00000021101,ENSORLG00000021136,ENSORLG00000021219,ENSORLG00000021908,ENSORLG00000025732,ENSORLG00000026961,ENSORLG00000030030	10	pDEL.693	slitrk5b	ENSORLG00000030030	SLIT and NTRK-like family, member 5b	42976	[no name]	ENSORLG00000026961	[no description]	10139	[none]	[none]	[none]	ENSORLT00000022238	[none]	-
pCONDEL.870	chr21	24153784	24153882	98	ENSORLG00000017858	10	pDEL.694	tbl1x	ENSORLG00000017855	transducin beta like 1 X-linked	8385	anos1	ENSORLG00000017858	anosmin 1	2475	[none]	[none]	[none]	[none]	[none]	-
pCONDEL.871	chr21	26268103	26268236	133	ENSORLG00000018092,ENSORLG00000018096	10, 25, 50	pDEL.695	hdac4	ENSORLG00000018092	histone deacetylase 4	86217	twist2	ENSORLG00000018096	twist2	57351	[none]	[none]	[none]	ENSORLT00000022664,ENSORLT00000032960,ENSORLT00000033383,ENSORLT00000037690,ENSORLT00000043393	[none]	-
pCONDEL.872	chr21	26268278	26268339	61	ENSORLG00000018092,ENSORLG00000018096	10	pDEL.695	hdac4	ENSORLG00000018092	histone deacetylase 4	86392	twist2	ENSORLG00000018096	twist2	57248	[none]	[none]	[none]	ENSORLT00000022664,ENSORLT00000032960,ENSORLT00000033383,ENSORLT00000037690,ENSORLT00000043393	[none]	-
pCONDEL.873	chr21	26268455	26268542	87	ENSORLG00000018092,ENSORLG00000018096	10	pDEL.695	hdac4	ENSORLG00000018092	histone deacetylase 4	86569	twist2	ENSORLG00000018096	twist2	57045	[none]	[none]	[none]	ENSORLT00000022664,ENSORLT00000032960,ENSORLT00000033383,ENSORLT00000037690,ENSORLT00000043393	[none]	-
pCONDEL.874	chr21	26410688	26410793	105	ENSORLG00000018096,ENSORLG00000018098,ENSORLG00000018101,ENSORLG00000018104,ENSORLG00000018106	10	pDEL.696	asb1	ENSORLG00000018101	ankyrin repeat and SOCS box containing 1	11498	traf3ip1	ENSORLG00000018104	TNF receptor-associated factor 3 interacting protein 1	17594	[none]	[none]	[none]	ENSORLT00000022674	[none]	-
pCONDEL.875	chr21	29966328	29966404	76	ENSORLG00000020487,ENSORLG00000020495,ENSORLG00000029079	10, 25, 50, 100	pDEL.697	[no name]	ENSORLG00000028488	[no description]	82286	thsd7ba	ENSORLG00000020495	thrombospondin, type I, domain containing 7Ba	24035	[none]	[none]	[none]	ENSORLT00000025391	[none]	-
pCONDEL.876	chr22	837459	837518	59	ENSORLG00000008606,ENSORLG00000008612,ENSORLG00000008632,ENSORLG00000008665,ENSORLG00000022000,ENSORLG00000029254	10, 50	pDEL.698	slc25a21	ENSORLG00000008606	solute carrier family 25 member 21	81136	pax9	ENSORLG00000022000	paired box 9	1443	[none]	[none]	[none]	ENSORLT00000034402,ENSORLT00000040299	[none]	-
pCONDEL.877	chr22	4550233	4550327	94	ENSORLG00000029605	10, 25, 50, 100	pDEL.699	zfp36l1a	ENSORLG00000029605	zinc finger protein 36, C3H type-like 1a	7518	tmem229b	ENSORLG00000011110	transmembrane protein 229B	84921	[none]	[none]	[none]	[none]	[none]	-
pCONDEL.878	chr22	4657573	4657649	76	ENSORLG00000011110,ENSORLG00000011127,ENSORLG00000011162,ENSORLG00000011175,ENSORLG00000011194,ENSORLG00000011208,ENSORLG00000011249,ENSORLG00000029370	10	pDEL.700	tmem229b	ENSORLG00000011110	transmembrane protein 229B	22326	mta1	ENSORLG00000011127	metastasis associated 1	40194	[none]	[none]	ENSORLT00000038760	[none]	[none]	[false positive hit]
pCONDEL.879	chr22	4761663	4761720	57	ENSORLG00000011110,ENSORLG00000011127	10, 25, 50	pDEL.701	[no name]	ENSORLG00000029370	cysteine rich protein 1	10070	[no name]	ENSORLG00000029851	[no description]	11323	[none]	[none]	[none]	[none]	[none]	-
pCONDEL.880	chr22	4907097	4907175	78	ENSORLG00000011162,ENSORLG00000011175,ENSORLG00000011194,ENSORLG00000011208,ENSORLG00000011226,ENSORLG00000011249,ENSORLG00000011265,ENSORLG00000011353,ENSORLG00000011396,ENSORLG00000024675,ENSORLG00000024729,ENSORLG00000028569,ENSORLG00000029370	10	pDEL.702	sptb	ENSORLG00000011353	spectrin, beta, erythrocytic	10722	[no name]	ENSORLG00000011396	synaptosome associated protein 23	43778	[none]	[none]	[none]	ENSORLT00000014229	[none]	-
pCONDEL.881	chr22	4960939	4961023	84	ENSORLG00000011437	10	pDEL.703	[no name]	ENSORLG00000011396	synaptosome associated protein 23	9987	efna2a	ENSORLG00000028569	ephrin-A2a	94611	[none]	[none]	[none]	ENSORLT00000030122,ENSORLT00000031771	[none]	-
pCONDEL.882	chr22	5078851	5078903	52	ENSORLG00000011353,ENSORLG00000011396,ENSORLG00000011437,ENSORLG00000011444,ENSORLG00000028569	10	pDEL.704	ptbp1	ENSORLG00000011430	polypyrimidine tract binding protein 1	4146	palm1b	ENSORLG00000011437	paralemmin 1b	28231	[none]	[none]	ENSORLT00000014322	[none]	[none]	-
pCONDEL.883	chr22	5203480	5203554	74	ENSORLG00000011444,ENSORLG00000011452	10, 25, 50	pDEL.705	plppr3a	ENSORLG00000011444	phospholipid phosphatase related 3a	53343	grin3ba	ENSORLG00000011452	glutamate receptor, ionotropic, N-methyl-D-aspartate 3Ba	78294	[none]	[none]	[none]	ENSORLT00000014341	[none]	-
pCONDEL.884	chr22	5291312	5291372	60	ENSORLG00000011437,ENSORLG00000011444,ENSORLG00000011452,ENSORLG00000011459	10	pDEL.706	grin3ba	ENSORLG00000011452	glutamate receptor, ionotropic, N-methyl-D-aspartate 3Ba	9465	cldn11a	ENSORLG00000011459	claudin 11a	56474	[none]	[none]	[none]	[none]	[none]	-
pCONDEL.885	chr22	5319061	5319177	116	ENSORLG00000011444,ENSORLG00000011452,ENSORLG00000011459,ENSORLG00000011474,ENSORLG00000011579,ENSORLG00000011667	10, 50, 100	pDEL.707	grin3ba	ENSORLG00000011452	glutamate receptor, ionotropic, N-methyl-D-aspartate 3Ba	37214	cldn11a	ENSORLG00000011459	claudin 11a	28669	[none]	[none]	[none]	[none]	[none]	-
pCONDEL.886	chr22	5319388	5319448	60	ENSORLG00000011444,ENSORLG00000011452,ENSORLG00000011459,ENSORLG00000011474	10	pDEL.707	grin3ba	ENSORLG00000011452	glutamate receptor, ionotropic, N-methyl-D-aspartate 3Ba	37541	cldn11a	ENSORLG00000011459	claudin 11a	28398	[none]	[none]	[none]	[none]	[none]	-
pCONDEL.887	chr22	5341727	5341780	53	ENSORLG00000011459	10	pDEL.708	grin3ba	ENSORLG00000011452	glutamate receptor, ionotropic, N-methyl-D-aspartate 3Ba	59880	cldn11a	ENSORLG00000011459	claudin 11a	6066	[none]	[none]	[none]	[none]	[none]	-
pCONDEL.888	chr22	5341815	5341972	157	ENSORLG00000011459	10, 50	pDEL.708	grin3ba	ENSORLG00000011452	glutamate receptor, ionotropic, N-methyl-D-aspartate 3Ba	59968	cldn11a	ENSORLG00000011459	claudin 11a	5874	[none]	[none]	[none]	[none]	[none]	-
pCONDEL.889	chr22	5602918	5602971	53	ENSORLG00000011774,ENSORLG00000011803,ENSORLG00000011849,ENSORLG00000011857,ENSORLG00000011884,ENSORLG00000012127	10	pDEL.709	ghsrb	ENSORLG00000011709	growth hormone secretagogue receptor b	67604	fndc3ba	ENSORLG00000011774	fibronectin type III domain containing 3Ba	13856	[none]	[none]	[none]	ENSORLT00000014757,ENSORLT00000035105	[none]	-
pCONDEL.890	chr22	5623284	5623386	102	ENSORLG00000011849,ENSORLG00000011857,ENSORLG00000011884,ENSORLG00000012127,ENSORLG00000012140,ENSORLG00000030328	10, 25, 50	pDEL.710	fndc3ba	ENSORLG00000011774	fibronectin type III domain containing 3Ba	6458	ppp2r3a	ENSORLG00000011803	protein phosphatase 2, regulatory subunit B'', alpha	51045	[none]	[none]	[none]	[none]	[none]	-
pCONDEL.891	chr22	5633971	5634049	78	ENSORLG00000011667,ENSORLG00000011699,ENSORLG00000011709,ENSORLG00000011774,ENSORLG00000011803,ENSORLG00000011849,ENSORLG00000011857,ENSORLG00000011884,ENSORLG00000012127,ENSORLG00000012140,ENSORLG00000030328	10, 25, 50	pDEL.711	fndc3ba	ENSORLG00000011774	fibronectin type III domain containing 3Ba	17145	ppp2r3a	ENSORLG00000011803	protein phosphatase 2, regulatory subunit B'', alpha	40382	[none]	[none]	[none]	[none]	[none]	-
pCONDEL.892	chr22	5635585	5635682	97	ENSORLG00000011667,ENSORLG00000011699,ENSORLG00000011709,ENSORLG00000011774,ENSORLG00000011803,ENSORLG00000011849,ENSORLG00000011857,ENSORLG00000011884,ENSORLG00000012127,ENSORLG00000012140,ENSORLG00000030328	10, 25, 50, 100	pDEL.712	fndc3ba	ENSORLG00000011774	fibronectin type III domain containing 3Ba	18759	ppp2r3a	ENSORLG00000011803	protein phosphatase 2, regulatory subunit B'', alpha	38749	[none]	[none]	[none]	[none]	[none]	-
pCONDEL.893	chr22	5711249	5711309	60	ENSORLG00000011803,ENSORLG00000011849,ENSORLG00000011857,ENSORLG00000011884,ENSORLG00000012127	10	pDEL.713	ppp2r3a	ENSORLG00000011803	protein phosphatase 2, regulatory subunit B'', alpha	36819	nceh1a	ENSORLG00000021950	neutral cholesterol ester hydrolase 1a	9080	[none]	[none]	[none]	[none]	[none]	-
pCONDEL.894	chr22	5711334	5711447	113	ENSORLG00000011699,ENSORLG00000011709,ENSORLG00000011774,ENSORLG00000011803,ENSORLG00000011849,ENSORLG00000011857,ENSORLG00000011884,ENSORLG00000012127,ENSORLG00000012140,ENSORLG00000012184,ENSORLG00000012266,ENSORLG00000012299,ENSORLG00000012329,ENSORLG00000012363,ENSORLG00000030328	10, 25, 50	pDEL.713	ppp2r3a	ENSORLG00000011803	protein phosphatase 2, regulatory subunit B'', alpha	36904	nceh1a	ENSORLG00000021950	neutral cholesterol ester hydrolase 1a	8942	[none]	[none]	[none]	[none]	[none]	-
pCONDEL.895	chr22	7133103	7133313	210	ENSORLG00000012938,ENSORLG00000012944,ENSORLG00000012974,ENSORLG00000012990,ENSORLG00000029088	10, 25, 50, 100	pDEL.714	spred1	ENSORLG00000029088	sprouty related EVH1 domain containing 1	85633	meis2a	ENSORLG00000013127	Meis homeobox 2a	40509	[none]	[none]	[none]	[none]	[none]	-
pCONDEL.896	chr22	7630010	7630077	67	ENSORLG00000013184,ENSORLG00000013270,ENSORLG00000013291,ENSORLG00000013304,ENSORLG00000022099,ENSORLG00000029996	10, 50	pDEL.715	[no name]	ENSORLG00000029996	gap junction protein delta 2	94893	stxbp6	ENSORLG00000022099	syntaxin binding protein 6 (amisyn)	41108	[none]	[none]	[none]	ENSORLT00000038556	[none]	-
pCONDEL.897	chr22	7689062	7689138	76	ENSORLG00000013270,ENSORLG00000013291,ENSORLG00000013304,ENSORLG00000013319,ENSORLG00000022099,ENSORLG00000029996	10	pDEL.716	stxbp6	ENSORLG00000022099	syntaxin binding protein 6 (amisyn)	17878	fermt2	ENSORLG00000013270	fermitin family member 2	40005	[none]	[none]	[none]	[none]	[none]	-
pCONDEL.898	chr22	7842216	7842274	58	ENSORLG00000013304,ENSORLG00000013334,ENSORLG00000013357,ENSORLG00000013380,ENSORLG00000013430	10	pDEL.717	bmp4	ENSORLG00000013304	bone morphogenetic protein 4	35884	lbh	ENSORLG00000013319	LBH regulator of WNT signaling pathway	43369	[none]	[none]	[none]	[none]	[none]	-
pCONDEL.899	chr22	8633172	8633254	82	ENSORLG00000013815,ENSORLG00000013834,ENSORLG00000013844,ENSORLG00000013871,ENSORLG00000013936,ENSORLG00000013993,ENSORLG00000014003,ENSORLG00000014016,ENSORLG00000014028,ENSORLG00000014051,ENSORLG00000014064,ENSORLG00000022510,ENSORLG00000023498	10	pDEL.718	[no name]	ENSORLG00000013871	RNA polymerase II elongation factor ELL	46446	[no name]	ENSORLG00000013936	single-stranded DNA-binding protein 3	6828	[none]	[none]	[none]	ENSORLT00000017474,ENSORLT00000017476,ENSORLT00000017480	[none]	yes
pCONDEL.900	chr22	8778045	8778106	61	ENSORLG00000013871,ENSORLG00000013936,ENSORLG00000013993,ENSORLG00000014003,ENSORLG00000014016,ENSORLG00000014028,ENSORLG00000014051,ENSORLG00000014064,ENSORLG00000022510,ENSORLG00000023498	10, 25, 50	pDEL.719	[no name]	ENSORLG00000022510	[no description]	15832	nrd1a	ENSORLG00000014051	nardilysin a (N-arginine dibasic convertase)	36980	[none]	[none]	[none]	[none]	[none]	-
pCONDEL.901	chr22	9051690	9051759	69	ENSORLG00000014091	10	pDEL.720	gna11b	ENSORLG00000014137	guanine nucleotide binding protein (G protein), alpha 11b (Gq class)	10034	[no name]	ENSORLG00000014199	amino-terminal enhancer of split	18849	[none]	[none]	[none]	ENSORLT00000017727,ENSORLT00000017729	[none]	-
pCONDEL.902	chr22	9235580	9235680	100	ENSORLG00000014356,ENSORLG00000014391,ENSORLG00000023230	10, 25, 50, 100	pDEL.721	si:ch1073-358c10.1	ENSORLG00000030369	si:ch1073-358c10.1	28168	id3	ENSORLG00000023230	inhibitor of DNA binding 3	38352	[none]	[none]	[none]	ENSORLT00000034554	[none]	-
pCONDEL.903	chr22	9545038	9545130	92	ENSORLG00000014435,ENSORLG00000014440,ENSORLG00000014445,ENSORLG00000014463,ENSORLG00000014477,ENSORLG00000014503,ENSORLG00000014505,ENSORLG00000014524,ENSORLG00000014527,ENSORLG00000025078,ENSORLG00000025954,ENSORLG00000026978,ENSORLG00000027130,ENSORLG00000027872,ENSORLG00000029049,ENSORLG00000029275	10, 25, 50	pDEL.722	soul3	ENSORLG00000014505	heme-binding protein soul3	540	SLC25A29	ENSORLG00000025078	solute carrier family 25 member 29	25618	[none]	[none]	[none]	ENSORLT00000018175	[none]	-
pCONDEL.904	chr22	9755775	9755834	59	ENSORLG00000025078	10	pDEL.723	[no name]	ENSORLG00000027130	[no description]	49742	[no name]	ENSORLG00000014581	[no description]	49339	[none]	[none]	[none]	ENSORLT00000018275,ENSORLT00000018278,ENSORLT00000029346,ENSORLT00000039211,ENSORLT00000045468	[none]	-
pCONDEL.905	chr22	11033965	11034049	84	ENSORLG00000015013,ENSORLG00000020391,ENSORLG00000025821	10, 50	pDEL.724	rnf144aa	ENSORLG00000015013	ring finger protein 144aa	53267	id2a	ENSORLG00000015015	inhibitor of DNA binding 2a	263069	[none]	[none]	[none]	[none]	[none]	-
pCONDEL.906	chr22	11118253	11118307	54	ENSORLG00000020391,ENSORLG00000025821	10	pDEL.725	rnf144aa	ENSORLG00000015013	ring finger protein 144aa	137555	id2a	ENSORLG00000015015	inhibitor of DNA binding 2a	178811	[none]	[none]	[none]	[none]	[none]	-
pCONDEL.907	chr22	11118416	11118475	59	ENSORLG00000015013,ENSORLG00000015015,ENSORLG00000020391,ENSORLG00000025821	10, 25	pDEL.725	rnf144aa	ENSORLG00000015013	ring finger protein 144aa	137718	id2a	ENSORLG00000015015	inhibitor of DNA binding 2a	178643	[none]	[none]	[none]	[none]	[none]	-
pCONDEL.908	chr22	11783090	11783294	204	ENSORLG00000015409,ENSORLG00000015434,ENSORLG00000015444,ENSORLG00000015483,ENSORLG00000015516,ENSORLG00000015526,ENSORLG00000023616,ENSORLG00000024334,ENSORLG00000030228	10, 25, 50, 100	pDEL.726	bahd1	ENSORLG00000024334	bromo adjacent homology domain containing 1	18633	[no name]	ENSORLG00000015487	prolactin-releasing peptide receptor-like	2196	ENSORLT00000019392,ENSORLT00000035956	[none]	[none]	ENSORLT00000019392,ENSORLT00000035956	[none]	yes
pCONDEL.909	chr22	11784279	11785052	773	ENSORLG00000015409,ENSORLG00000015434,ENSORLG00000015444,ENSORLG00000015483,ENSORLG00000015516,ENSORLG00000015526,ENSORLG00000023616,ENSORLG00000024334,ENSORLG00000030228	10, 25, 50, 100	pDEL.726	bahd1	ENSORLG00000024334	bromo adjacent homology domain containing 1	19822	[no name]	ENSORLG00000015487	prolactin-releasing peptide receptor-like	438	ENSORLT00000019392,ENSORLT00000035956	[none]	[none]	ENSORLT00000019392,ENSORLT00000035956	[none]	yes
pCONDEL.910	chr22	13038543	13038719	176	ENSORLG00000016199,ENSORLG00000016213,ENSORLG00000016230,ENSORLG00000016234,ENSORLG00000016255,ENSORLG00000016276,ENSORLG00000016289,ENSORLG00000016297,ENSORLG00000016309,ENSORLG00000016318,ENSORLG00000016326,ENSORLG00000016349,ENSORLG00000016354,ENSORLG00000016363,ENSORLG00000016408,ENSORLG00000016466,ENSORLG00000016499,ENSORLG00000022170,ENSORLG00000023080,ENSORLG00000026001,ENSORLG00000027291,…	10, 25, 50, 100	pDEL.727	tmem63c	ENSORLG00000016255	transmembrane protein 63C	11689	ngb	ENSORLG00000027291	neuroglobin	17410	[none]	[none]	[none]	ENSORLT00000020354,ENSORLT00000044765	[none]	-
pCONDEL.911	chr22	14273581	14273641	60	ENSORLG00000016934,ENSORLG00000025455	10	pDEL.728	[no name]	ENSORLG00000030320	[no description]	42384	[no name]	ENSORLG00000027220	[no description]	18546	[none]	[none]	[none]	ENSORLT00000045398	[none]	-
pCONDEL.912	chr22	14321651	14321762	111	ENSORLG00000016934,ENSORLG00000023206,ENSORLG00000025455	10, 50, 100	pDEL.729	[no name]	ENSORLG00000027220	[no description]	29465	FMN1	ENSORLG00000016905	formin 1	3694	[none]	[none]	[none]	ENSORLT00000021150	[none]	-
pCONDEL.913	chr22	15981545	15981606	61	ENSORLG00000017328,ENSORLG00000017332,ENSORLG00000017344	10	pDEL.730	col12a1a	ENSORLG00000017312	collagen, type XII, alpha 1a	5965	tmem30aa	ENSORLG00000017322	transmembrane protein 30Aa	7996	[none]	[none]	ENSORLT00000021661	[none]	[none]	-
pCONDEL.914	chr22	16030909	16030969	60	ENSORLG00000017312,ENSORLG00000017322,ENSORLG00000017325,ENSORLG00000017328,ENSORLG00000017332,ENSORLG00000017344,ENSORLG00000017358	10	pDEL.731	filip1a	ENSORLG00000017325	filamin A interacting protein 1a	4958	tfb1m	ENSORLG00000017328	transcription factor B1, mitochondrial	795	[none]	[none]	[none]	[none]	[none]	-
pCONDEL.915	chr22	16353053	16353181	128	ENSORLG00000017358,ENSORLG00000017379,ENSORLG00000017383,ENSORLG00000017388,ENSORLG00000017403,ENSORLG00000017407,ENSORLG00000017412,ENSORLG00000026138,ENSORLG00000030199,ENSORLG00000030534	10	pDEL.732	foxa2	ENSORLG00000017407	Me-HNF3b protein	43992	pax1	ENSORLG00000017412	paired box 1	65630	[none]	[none]	[none]	[none]	[none]	-
pCONDEL.916	chr22	16361609	16361680	71	ENSORLG00000017358,ENSORLG00000017379,ENSORLG00000017383,ENSORLG00000017388,ENSORLG00000017403,ENSORLG00000017412,ENSORLG00000026138,ENSORLG00000030199,ENSORLG00000030534	10, 25, 50	pDEL.733	foxa2	ENSORLG00000017407	Me-HNF3b protein	52548	pax1	ENSORLG00000017412	paired box 1	57131	[none]	[none]	[none]	[none]	[none]	-
pCONDEL.917	chr22	16858098	16858155	57	ENSORLG00000017503,ENSORLG00000017510,ENSORLG00000017513,ENSORLG00000025283	10	pDEL.734	lck	ENSORLG00000017495	LCK proto-oncogene, Src family tyrosine kinase	2291	fam167b	ENSORLG00000027088	family with sequence similarity 167 member B	1741	[none]	[none]	ENSORLT00000032620	[none]	[none]	-
pCONDEL.918	chr22	17129566	17129619	53	ENSORLG00000017542,ENSORLG00000017545,ENSORLG00000017549,ENSORLG00000029303	10	pDEL.735	ldlrap1b	ENSORLG00000017549	low density lipoprotein receptor adaptor protein 1b	2371	[no name]	ENSORLG00000025178	S100P binding protein	47107	[none]	[none]	[none]	ENSORLT00000021955,ENSORLT00000036364	[none]	-
pCONDEL.919	chr22	17139667	17139728	61	ENSORLG00000017542,ENSORLG00000017545,ENSORLG00000017549,ENSORLG00000029303	10	pDEL.736	ldlrap1b	ENSORLG00000017549	low density lipoprotein receptor adaptor protein 1b	12472	[no name]	ENSORLG00000025178	S100P binding protein	36998	[none]	[none]	[none]	ENSORLT00000021955,ENSORLT00000036364	[none]	-
pCONDEL.920	chr22	19813243	19813302	59	ENSORLG00000017687,ENSORLG00000017704,ENSORLG00000017719,ENSORLG00000017730	10	pDEL.737	nfkbiab	ENSORLG00000017687	nuclear factor of kappa light polypeptide gene enhancer in B-cells inhibitor, alpha b	7112	ppp2r3c	ENSORLG00000017697	protein phosphatase 2, regulatory subunit B'', gamma	7738	[none]	[none]	[none]	[none]	[none]	yes
pCONDEL.921	chr22	20732774	20732912	138	ENSORLG00000017857	10, 25, 50, 100	pDEL.738	MYT1L	ENSORLG00000017852	myelin transcription factor 1 like	157189	trappc12	ENSORLG00000017859	trafficking protein particle complex 12	25842	[none]	[none]	[none]	ENSORLT00000022348	[none]	-
pCONDEL.922	chr22	26068206	26068411	205	ENSORLG00000018206,ENSORLG00000018207,ENSORLG00000023079,ENSORLG00000028315	10, 25, 50, 100	pDEL.739	babam2	ENSORLG00000018206	BRISC and BRCA1 A complex member 2	9022	mrpl33	ENSORLG00000028315	mitochondrial ribosomal protein L33	39022	[none]	[none]	[none]	ENSORLT00000022803,ENSORLT00000046817	[none]	-
pCONDEL.923	chr22	26173986	26174057	71	ENSORLG00000018207,ENSORLG00000018208,ENSORLG00000018210,ENSORLG00000028315	10	pDEL.740	[no name]	ENSORLG00000023619	[no description]	23557	slc4a1ap	ENSORLG00000018210	solute carrier family 4 member 1 adaptor protein	13527	[none]	[none]	[none]	ENSORLT00000022804	[none]	-
pCONDEL.924	chr23	1321088	1321203	115	ENSORLG00000008764,ENSORLG00000008790	10, 25, 50, 100	pDEL.741	etnk1	ENSORLG00000008790	ethanolamine kinase 1	143508	lrmp	ENSORLG00000030083	lymphoid-restricted membrane protein	297658	[none]	[none]	[none]	ENSORLT00000011050,ENSORLT00000034907,ENSORLT00000037566,ENSORLT00000038789	[none]	-
pCONDEL.925	chr23	5352827	5352882	55	ENSORLG00000010494,ENSORLG00000010500	25	pDEL.742	[no name]	ENSORLG00000010500	protein phosphatase 1 regulatory subunit 3A	94500	TMEM168 (1 of many)	ENSORLG00000010520	transmembrane protein 168	65341	[none]	[none]	[none]	[none]	[none]	-
pCONDEL.926	chr23	5360936	5361001	65	ENSORLG00000010494,ENSORLG00000010500,ENSORLG00000010596,ENSORLG00000028032	10	pDEL.743	[no name]	ENSORLG00000010500	protein phosphatase 1 regulatory subunit 3A	102609	TMEM168 (1 of many)	ENSORLG00000010520	transmembrane protein 168	57222	[none]	[none]	[none]	[none]	[none]	-
pCONDEL.927	chr23	5629558	5629617	59	ENSORLG00000010596,ENSORLG00000028032	10	pDEL.744	dock4b	ENSORLG00000010596	dedicator of cytokinesis 4b	77157	[no name]	ENSORLG00000023842	[no description]	210298	[none]	[none]	[none]	ENSORLT00000013288	[none]	-
pCONDEL.928	chr23	5639910	5639984	74	ENSORLG00000010596,ENSORLG00000028032	10, 25, 50	pDEL.745	dock4b	ENSORLG00000010596	dedicator of cytokinesis 4b	87509	[no name]	ENSORLG00000023842	[no description]	199931	[none]	[none]	[none]	ENSORLT00000013288	[none]	-
pCONDEL.929	chr23	5704541	5704668	127	ENSORLG00000010596	10, 25, 50, 100	pDEL.746	dock4b	ENSORLG00000010596	dedicator of cytokinesis 4b	152140	[no name]	ENSORLG00000023842	[no description]	135247	[none]	[none]	[none]	[none]	[none]	-
pCONDEL.930	chr23	6320338	6320503	165	ENSORLG00000010644	10, 25, 50, 100	pDEL.747	[no name]	ENSORLG00000010644	non-muscle caldesmon	4162	[no name]	ENSORLG00000010664	troponin T, cardiac muscle isoforms	32485	ENSORLT00000013347	[none]	[none]	ENSORLT00000013347,ENSORLT00000043743	[none]	-
pCONDEL.931	chr23	6659632	6659688	56	ENSORLG00000010825,ENSORLG00000010860,ENSORLG00000010977,ENSORLG00000011013,ENSORLG00000011050,ENSORLG00000011068,ENSORLG00000011091,ENSORLG00000020930,ENSORLG00000021215,ENSORLG00000024258,ENSORLG00000025958	10	pDEL.748	[no name]	ENSORLG00000011068	DENN domain-containing protein 2A	68913	[no name]	ENSORLG00000025958	[no description]	68587	[none]	[none]	[none]	[none]	[none]	-
pCONDEL.932	chr23	6667434	6667485	51	ENSORLG00000010860,ENSORLG00000010977,ENSORLG00000011013,ENSORLG00000011050,ENSORLG00000011068,ENSORLG00000011091,ENSORLG00000011242,ENSORLG00000020930,ENSORLG00000021215,ENSORLG00000024258,ENSORLG00000025958	10	pDEL.749	[no name]	ENSORLG00000011068	DENN domain-containing protein 2A	76715	[no name]	ENSORLG00000025958	[no description]	60790	[none]	[none]	[none]	[none]	[none]	-
pCONDEL.933	chr23	6730139	6730252	113	ENSORLG00000011007,ENSORLG00000011013,ENSORLG00000011050,ENSORLG00000011068,ENSORLG00000011091,ENSORLG00000011173,ENSORLG00000011242,ENSORLG00000020930,ENSORLG00000021215,ENSORLG00000024258,ENSORLG00000024483,ENSORLG00000025958	10, 25	pDEL.750	[no name]	ENSORLG00000025958	[no description]	1865	CDPF1	ENSORLG00000024258	cysteine rich DPF motif domain containing 1	3997	[none]	[none]	ENSORLT00000047088	[none]	[none]	-
pCONDEL.934	chr23	7502879	7502939	60	ENSORLG00000011580,ENSORLG00000011599,ENSORLG00000011603	10	pDEL.751	brd1a	ENSORLG00000011629	bromodomain containing 1a	157870	tafa5a	ENSORLG00000029774	TAFA chemokine like family member 5a	389539	[none]	[none]	[none]	[none]	[none]	-
pCONDEL.935	chr23	7502976	7503039	63	ENSORLG00000011580,ENSORLG00000011599,ENSORLG00000011603	10	pDEL.751	brd1a	ENSORLG00000011629	bromodomain containing 1a	157967	tafa5a	ENSORLG00000029774	TAFA chemokine like family member 5a	389439	[none]	[none]	[none]	[none]	[none]	-
pCONDEL.936	chr23	7769117	7769281	164	ENSORLG00000029774	10, 25, 50, 100	pDEL.752	brd1a	ENSORLG00000011629	bromodomain containing 1a	424108	tafa5a	ENSORLG00000029774	TAFA chemokine like family member 5a	123197	[none]	[none]	[none]	ENSORLT00000000499,ENSORLT00000028112,ENSORLT00000033088	[none]	-
pCONDEL.937	chr23	7809125	7809203	78	ENSORLG00000029774	10	pDEL.753	brd1a	ENSORLG00000011629	bromodomain containing 1a	464116	tafa5a	ENSORLG00000029774	TAFA chemokine like family member 5a	83275	[none]	[none]	[none]	ENSORLT00000000499,ENSORLT00000028112,ENSORLT00000033088	[none]	-
pCONDEL.938	chr23	10720292	10720363	71	ENSORLG00000012335	10	pDEL.754	nav3	ENSORLG00000012335	neuron navigator 3	158390	[no name]	ENSORLG00000030251	[no description]	80533	[none]	[none]	[none]	ENSORLT00000015441,ENSORLT00000030396,ENSORLT00000034577,ENSORLT00000035182,ENSORLT00000039547,ENSORLT00000047111	[none]	-
pCONDEL.939	chr23	12220418	12220480	62	ENSORLG00000013040,ENSORLG00000013048,ENSORLG00000013088,ENSORLG00000013095,ENSORLG00000023863	10	pDEL.755	pdzrn4	ENSORLG00000013040	PDZ domain containing ring finger 4	50373	gxylt1b	ENSORLG00000013048	glucoside xylosyltransferase 1b	44941	[none]	[none]	[none]	[none]	[none]	-
pCONDEL.940	chr23	13725471	13725613	142	ENSORLG00000013258,ENSORLG00000013274,ENSORLG00000013327,ENSORLG00000013454,ENSORLG00000013489,ENSORLG00000013500,ENSORLG00000013532,ENSORLG00000013540,ENSORLG00000013549,ENSORLG00000013565,ENSORLG00000021044,ENSORLG00000022502,ENSORLG00000026804,ENSORLG00000027331	10	pDEL.756	rassf8b	ENSORLG00000013549	Ras association domain family member 8b	9344	ola-mir-135b	ENSORLG00000021044	ola-mir-135b	64733	[none]	[none]	ENSORLT00000016983,ENSORLT00000029833	[none]	[none]	-
pCONDEL.941	chr23	14406346	14406420	74	ENSORLG00000013984,ENSORLG00000014000,ENSORLG00000014296,ENSORLG00000030335	10, 25, 50	pDEL.757	[no name]	ENSORLG00000030335	[no description]	6402	lrtm2a	ENSORLG00000013984	leucine-rich repeats and transmembrane domains 2a	15879	[none]	[none]	[none]	[none]	[none]	-
pCONDEL.942	chr23	14631855	14631983	128	ENSORLG00000014000,ENSORLG00000014296,ENSORLG00000014357,ENSORLG00000014382,ENSORLG00000014394,ENSORLG00000014409,ENSORLG00000014428,ENSORLG00000014451,ENSORLG00000020925,ENSORLG00000021038,ENSORLG00000023796,ENSORLG00000027735	10, 25, 50, 100	pDEL.758	dcp1b	ENSORLG00000014000	decapping mRNA 1B	140551	[no name]	ENSORLG00000014311	zinc finger protein 883	56407	ENSORLT00000027929,ENSORLT00000032245	[none]	[none]	ENSORLT00000017939,ENSORLT00000027929,ENSORLT00000032245,ENSORLT00000035922,ENSORLT00000037021,ENSORLT00000042851,ENSORLT00000043021,ENSORLT00000045603	[none]	yes
pCONDEL.943	chr23	14681204	14681255	51	ENSORLG00000014296,ENSORLG00000014428,ENSORLG00000014451,ENSORLG00000020925,ENSORLG00000021038,ENSORLG00000027735	10	pDEL.759	dcp1b	ENSORLG00000014000	decapping mRNA 1B	189900	[no name]	ENSORLG00000014311	zinc finger protein 883	7135	[none]	[none]	[none]	[none]	[none]	-
pCONDEL.944	chr23	14891284	14891480	196	ENSORLG00000014480	10, 25, 50, 100	pDEL.760	[no name]	ENSORLG00000025355	[no description]	42284	plxna4	ENSORLG00000014480	plexin A4	187218	[none]	[none]	[none]	ENSORLT00000018152	[none]	yes
pCONDEL.945	chr23	14938527	14938633	106	ENSORLG00000014480	10	pDEL.761	[no name]	ENSORLG00000025355	[no description]	89527	plxna4	ENSORLG00000014480	plexin A4	140065	[none]	[none]	[none]	ENSORLT00000018152	[none]	yes
pCONDEL.946	chr23	15000430	15000501	71	ENSORLG00000014480	10	pDEL.762	[no name]	ENSORLG00000025355	[no description]	151430	plxna4	ENSORLG00000014480	plexin A4	78197	[none]	[none]	[none]	ENSORLT00000018152	[none]	-
pCONDEL.947	chr23	15249622	15249767	145	ENSORLG00000014480,ENSORLG00000014529,ENSORLG00000014551,ENSORLG00000027392,ENSORLG00000027435	10, 25, 50	pDEL.763	exoc4	ENSORLG00000014529	exocyst complex component 4	18439	lrguk	ENSORLG00000027392	leucine-rich repeats and guanylate kinase domain containing	119723	[none]	[none]	[none]	ENSORLT00000018212,ENSORLT00000018216	[none]	yes
pCONDEL.948	chr23	15393718	15393781	63	ENSORLG00000014529,ENSORLG00000014551,ENSORLG00000014552,ENSORLG00000014567,ENSORLG00000014578,ENSORLG00000014610,ENSORLG00000027392,ENSORLG00000027435,ENSORLG00000028499	10	pDEL.764	lrguk	ENSORLG00000027392	leucine-rich repeats and guanylate kinase domain containing	24229	[no name]	ENSORLG00000027435	[no description]	15069	[none]	[none]	[none]	[none]	[none]	-
pCONDEL.949	chr23	15393875	15393930	55	ENSORLG00000014529,ENSORLG00000014551,ENSORLG00000014552,ENSORLG00000014567,ENSORLG00000014578,ENSORLG00000014610,ENSORLG00000027392,ENSORLG00000027435,ENSORLG00000028499	10	pDEL.764	lrguk	ENSORLG00000027392	leucine-rich repeats and guanylate kinase domain containing	24386	[no name]	ENSORLG00000027435	[no description]	14920	[none]	[none]	[none]	[none]	[none]	-
pCONDEL.950	chr23	15402469	15402534	65	ENSORLG00000014529,ENSORLG00000014551,ENSORLG00000014552,ENSORLG00000014567,ENSORLG00000014578,ENSORLG00000014610,ENSORLG00000027392,ENSORLG00000027435,ENSORLG00000028499	10	pDEL.765	lrguk	ENSORLG00000027392	leucine-rich repeats and guanylate kinase domain containing	32980	[no name]	ENSORLG00000027435	[no description]	6316	[none]	[none]	[none]	[none]	[none]	-
pCONDEL.951	chr23	15624416	15624525	109	ENSORLG00000014551,ENSORLG00000014552,ENSORLG00000014567,ENSORLG00000014578,ENSORLG00000014610,ENSORLG00000014634,ENSORLG00000014696,ENSORLG00000022675,ENSORLG00000028499,ENSORLG00000029816	10, 25, 50, 100	pDEL.766	[no name]	ENSORLG00000029588	[no description]	58801	st8sia1	ENSORLG00000014634	ST8 alpha-N-acetyl-neuraminide alpha-2,8-sialyltransferase 1	60444	[none]	[none]	[none]	[none]	[none]	-
pCONDEL.952	chr23	15768289	15768416	127	ENSORLG00000014634,ENSORLG00000029816	10	pDEL.767	iqsec3a	ENSORLG00000014696	IQ motif and Sec7 domain 3a	67135	slc6a1l	ENSORLG00000022675	solute carrier family 6 member 1, like	44371	[none]	[none]	[none]	ENSORLT00000018420,ENSORLT00000029385	[none]	-
pCONDEL.953	chr23	15769855	15769907	52	ENSORLG00000014634,ENSORLG00000029816	50, 100	pDEL.767	iqsec3a	ENSORLG00000014696	IQ motif and Sec7 domain 3a	68701	slc6a1l	ENSORLG00000022675	solute carrier family 6 member 1, like	42880	[none]	[none]	[none]	ENSORLT00000018420,ENSORLT00000029385	[none]	-
pCONDEL.954	chr23	15795061	15795117	56	ENSORLG00000014634,ENSORLG00000029816	10	pDEL.768	iqsec3a	ENSORLG00000014696	IQ motif and Sec7 domain 3a	93907	slc6a1l	ENSORLG00000022675	solute carrier family 6 member 1, like	17670	[none]	[none]	[none]	ENSORLT00000018420,ENSORLT00000029385	[none]	-
pCONDEL.955	chr23	15796380	15796433	53	ENSORLG00000014634,ENSORLG00000014696,ENSORLG00000014795,ENSORLG00000014813,ENSORLG00000022675,ENSORLG00000029816	10	pDEL.768	iqsec3a	ENSORLG00000014696	IQ motif and Sec7 domain 3a	95226	slc6a1l	ENSORLG00000022675	solute carrier family 6 member 1, like	16354	[none]	[none]	[none]	ENSORLT00000018420,ENSORLT00000029385	[none]	-
pCONDEL.956	chr23	15869937	15869993	56	ENSORLG00000014634	10	pDEL.769	PARP11	ENSORLG00000014813	poly(ADP-ribose) polymerase family member 11	31782	tmtc2a	ENSORLG00000014820	transmembrane O-mannosyltransferase targeting cadherins 2a	28276	[none]	[none]	[none]	ENSORLT00000018579,ENSORLT00000042936,ENSORLT00000043346	[none]	-
pCONDEL.957	chr23	15879737	15879795	58	ENSORLG00000014820,ENSORLG00000014838,ENSORLG00000014854,ENSORLG00000014905,ENSORLG00000014952,ENSORLG00000015034,ENSORLG00000027963,ENSORLG00000029816	10	pDEL.770	PARP11	ENSORLG00000014813	poly(ADP-ribose) polymerase family member 11	41582	tmtc2a	ENSORLG00000014820	transmembrane O-mannosyltransferase targeting cadherins 2a	18474	[none]	[none]	[none]	ENSORLT00000018579,ENSORLT00000042936,ENSORLT00000043346	[none]	-
pCONDEL.958	chr23	15885081	15885245	164	ENSORLG00000014696,ENSORLG00000014795,ENSORLG00000014813,ENSORLG00000014820,ENSORLG00000014838,ENSORLG00000014854,ENSORLG00000014905,ENSORLG00000014952,ENSORLG00000015034,ENSORLG00000022675,ENSORLG00000027963	10, 50	pDEL.771	PARP11	ENSORLG00000014813	poly(ADP-ribose) polymerase family member 11	46926	tmtc2a	ENSORLG00000014820	transmembrane O-mannosyltransferase targeting cadherins 2a	13024	[none]	[none]	[none]	ENSORLT00000018579,ENSORLT00000042936,ENSORLT00000043346	[none]	-
pCONDEL.959	chr23	15890083	15890137	54	ENSORLG00000014820,ENSORLG00000014838,ENSORLG00000014854,ENSORLG00000014905,ENSORLG00000014952,ENSORLG00000015034,ENSORLG00000027963	50	pDEL.772	PARP11	ENSORLG00000014813	poly(ADP-ribose) polymerase family member 11	51928	tmtc2a	ENSORLG00000014820	transmembrane O-mannosyltransferase targeting cadherins 2a	8132	[none]	[none]	[none]	ENSORLT00000018579,ENSORLT00000042936,ENSORLT00000043346	[none]	-
pCONDEL.960	chr23	15941347	15941405	58	ENSORLG00000014820	10	pDEL.773	cracr2ab	ENSORLG00000014854	calcium release activated channel regulator 2Ab	23886	prmt8b	ENSORLG00000014905	protein arginine methyltransferase 8b	5481	[none]	[none]	[none]	ENSORLT00000018688	[none]	yes
pCONDEL.961	chr23	15982810	15982891	81	ENSORLG00000014813,ENSORLG00000014820,ENSORLG00000014838,ENSORLG00000014854,ENSORLG00000014905,ENSORLG00000014952,ENSORLG00000015034,ENSORLG00000015076,ENSORLG00000015164,ENSORLG00000027963	10, 25, 50	pDEL.774	tspan11	ENSORLG00000014952	tetraspanin 11	31858	sema3aa	ENSORLG00000015034	sema domain, immunoglobulin domain (Ig), short basic domain, secreted, (semaphorin) 3Aa	69149	[none]	[none]	[none]	ENSORLT00000034441,ENSORLT00000038500,ENSORLT00000041577	[none]	-
pCONDEL.962	chr23	16041323	16041386	63	ENSORLG00000014820,ENSORLG00000014838,ENSORLG00000014854,ENSORLG00000014905,ENSORLG00000014952,ENSORLG00000015034,ENSORLG00000015076,ENSORLG00000015164,ENSORLG00000027963	10, 100	pDEL.775	tspan11	ENSORLG00000014952	tetraspanin 11	90371	sema3aa	ENSORLG00000015034	sema domain, immunoglobulin domain (Ig), short basic domain, secreted, (semaphorin) 3Aa	10654	[none]	[none]	[none]	[none]	[none]	yes
pCONDEL.963	chr23	16096291	16096370	79	ENSORLG00000014820,ENSORLG00000014838,ENSORLG00000014854,ENSORLG00000014905,ENSORLG00000014952,ENSORLG00000015034,ENSORLG00000015076,ENSORLG00000015164,ENSORLG00000025600,ENSORLG00000027963,ENSORLG00000030537	10	pDEL.776	sema3aa	ENSORLG00000015034	sema domain, immunoglobulin domain (Ig), short basic domain, secreted, (semaphorin) 3Aa	44252	pcloa	ENSORLG00000015076	piccolo presynaptic cytomatrix protein a	6580	[none]	[none]	[none]	[none]	[none]	-
pCONDEL.964	chr23	16393818	16393954	136	ENSORLG00000015177,ENSORLG00000015207,ENSORLG00000025600,ENSORLG00000030537	10, 25, 50, 100	pDEL.777	lrrc4.1	ENSORLG00000015207	leucine rich repeat containing 4.1	9620	lep-b	ENSORLG00000021942	leptin-B	355470	[none]	[none]	[none]	ENSORLT00000019045,ENSORLT00000045917,ENSORLT00000046915	[none]	-
pCONDEL.965	chr23	16438000	16438196	196	ENSORLG00000015177,ENSORLG00000015201,ENSORLG00000015207,ENSORLG00000025600,ENSORLG00000030537	10, 25, 50, 100	pDEL.778	lrrc4.1	ENSORLG00000015207	leucine rich repeat containing 4.1	53802	lep-b	ENSORLG00000021942	leptin-B	311228	[none]	[none]	[none]	ENSORLT00000019045,ENSORLT00000045917,ENSORLT00000046915	[none]	-
pCONDEL.966	chr23	16448390	16448448	58	ENSORLG00000015177,ENSORLG00000015201,ENSORLG00000015207,ENSORLG00000025600,ENSORLG00000030537	10	pDEL.779	lrrc4.1	ENSORLG00000015207	leucine rich repeat containing 4.1	64192	lep-b	ENSORLG00000021942	leptin-B	300976	[none]	[none]	[none]	ENSORLT00000019045,ENSORLT00000045917,ENSORLT00000046915	[none]	-
pCONDEL.967	chr23	16504037	16504140	103	ENSORLG00000015177,ENSORLG00000015201,ENSORLG00000015207	10	pDEL.780	lrrc4.1	ENSORLG00000015207	leucine rich repeat containing 4.1	119839	lep-b	ENSORLG00000021942	leptin-B	245284	[none]	[none]	[none]	[none]	[none]	-
pCONDEL.968	chr23	16504939	16505132	193	ENSORLG00000015177,ENSORLG00000015201,ENSORLG00000015207	10, 25, 50, 100	pDEL.780	lrrc4.1	ENSORLG00000015207	leucine rich repeat containing 4.1	120741	lep-b	ENSORLG00000021942	leptin-B	244292	[none]	[none]	[none]	[none]	[none]	-
pCONDEL.969	chr23	16511416	16511525	109	ENSORLG00000015207	10, 25, 50	pDEL.781	lrrc4.1	ENSORLG00000015207	leucine rich repeat containing 4.1	127218	lep-b	ENSORLG00000021942	leptin-B	237899	[none]	[none]	[none]	[none]	[none]	-
pCONDEL.970	chr23	16521009	16521069	60	ENSORLG00000015207	10	pDEL.782	lrrc4.1	ENSORLG00000015207	leucine rich repeat containing 4.1	136811	lep-b	ENSORLG00000021942	leptin-B	228355	[none]	[none]	[none]	[none]	[none]	-
pCONDEL.971	chr23	16658889	16658993	104	ENSORLG00000015224,ENSORLG00000015230,ENSORLG00000015255,ENSORLG00000028186	10	pDEL.783	lrrc4.1	ENSORLG00000015207	leucine rich repeat containing 4.1	274691	lep-b	ENSORLG00000021942	leptin-B	90431	[none]	[none]	[none]	[none]	[none]	-
pCONDEL.972	chr23	16673205	16673262	57	ENSORLG00000015224,ENSORLG00000015230,ENSORLG00000015255,ENSORLG00000028186	10	pDEL.784	lrrc4.1	ENSORLG00000015207	leucine rich repeat containing 4.1	289007	lep-b	ENSORLG00000021942	leptin-B	76162	[none]	[none]	[none]	[none]	[none]	-
pCONDEL.973	chr23	16700555	16700713	158	ENSORLG00000015224,ENSORLG00000015230,ENSORLG00000015255,ENSORLG00000028186	10, 100	pDEL.785	lrrc4.1	ENSORLG00000015207	leucine rich repeat containing 4.1	316357	lep-b	ENSORLG00000021942	leptin-B	48711	[none]	[none]	[none]	[none]	[none]	-
pCONDEL.974	chr23	16717556	16717622	66	ENSORLG00000015224,ENSORLG00000015230,ENSORLG00000015255,ENSORLG00000028186,ENSORLG00000029614	10	pDEL.786	lrrc4.1	ENSORLG00000015207	leucine rich repeat containing 4.1	333358	lep-b	ENSORLG00000021942	leptin-B	31802	[none]	[none]	[none]	[none]	[none]	-
pCONDEL.975	chr23	16946473	16946574	101	ENSORLG00000015224,ENSORLG00000015230,ENSORLG00000015255,ENSORLG00000015308,ENSORLG00000015318,ENSORLG00000015326,ENSORLG00000026036,ENSORLG00000028186,ENSORLG00000029614,ENSORLG00000029785	10, 50	pDEL.787	[no name]	ENSORLG00000029439	[no description]	18035	wu:fc23c09	ENSORLG00000026036	wu:fc23c09	39897	[none]	[none]	[none]	[none]	[none]	-
pCONDEL.976	chr23	17618961	17619038	77	ENSORLG00000015776,ENSORLG00000015798,ENSORLG00000022679,ENSORLG00000023569	10	pDEL.788	[no name]	ENSORLG00000022679	bcl-2-like protein 13	2754	ada2b	ENSORLG00000015798	adenosine deaminase 2b	12631	[none]	[none]	[none]	[none]	[none]	-
pCONDEL.977	chr23	17684441	17684493	52	ENSORLG00000015823,ENSORLG00000015840,ENSORLG00000030652	10	pDEL.789	fgf6b	ENSORLG00000030652	fibroblast growth factor 6b	4918	fgf23	ENSORLG00000015823	fibroblast growth factor 23	3167	[none]	[none]	ENSORLT00000037545	[none]	[none]	-
pCONDEL.978	chr23	17750640	17750726	86	ENSORLG00000015823,ENSORLG00000015840,ENSORLG00000030652	10, 25, 50, 100	pDEL.790	ccnd2b	ENSORLG00000015840	cyclin D2, b	34721	usp18	ENSORLG00000015847	ubiquitin specific peptidase 18	5749	[none]	[none]	ENSORLT00000019842	[none]	[none]	-
pCONDEL.979	chr23	19742912	19742987	75	ENSORLG00000016381,ENSORLG00000016386	10, 50	pDEL.791	syt10	ENSORLG00000016381	synaptotagmin X	9207	tnnt2c	ENSORLG00000016386	troponin T2c, cardiac	42233	[none]	[none]	[none]	ENSORLT00000020513,ENSORLT00000039382,ENSORLT00000043543	[none]	-
pCONDEL.980	chr24	1384322	1384426	104	ENSORLG00000009061,ENSORLG00000009088,ENSORLG00000009126,ENSORLG00000009148,ENSORLG00000025230	10, 50	pDEL.792	[no name]	ENSORLG00000009088	feline leukemia virus subgroup C receptor-related protein 2	32750	tgfb3	ENSORLG00000009111	transforming growth factor, beta 3	19493	[none]	[none]	[none]	[none]	[none]	-
pCONDEL.981	chr24	2036025	2036098	73	ENSORLG00000009431,ENSORLG00000029799	10	pDEL.793	yy1b	ENSORLG00000009449	YY1 transcription factor b	33840	evlb	ENSORLG00000009499	Enah/Vasp-like b	74	[none]	ENSORLT00000011907	[none]	[none]	[none]	-
pCONDEL.982	chr24	2327701	2327820	119	ENSORLG00000009648,ENSORLG00000009757,ENSORLG00000009772,ENSORLG00000009862,ENSORLG00000009915,ENSORLG00000009957	10	pDEL.794	PLCB4	ENSORLG00000009648	phospholipase C beta 4	63610	[no name]	ENSORLG00000023377	[no description]	48551	[none]	[none]	[none]	ENSORLT00000012252,ENSORLT00000028103,ENSORLT00000045481	[none]	-
pCONDEL.983	chr24	2554610	2554668	58	ENSORLG00000009991,ENSORLG00000010006	10	pDEL.795	[no name]	ENSORLG00000010006	GDNF-inducible zinc finger protein 1	11578	trib2	ENSORLG00000023508	tribbles pseudokinase 2	45477	[none]	[none]	[none]	[none]	[none]	-
pCONDEL.984	chr24	2854306	2854381	75	ENSORLG00000010030,ENSORLG00000010036,ENSORLG00000010046,ENSORLG00000010081,ENSORLG00000010089,ENSORLG00000010102,ENSORLG00000010129,ENSORLG00000010136	10, 25, 50	pDEL.796	klhl29	ENSORLG00000010030	kelch-like family member 29	138903	atad2b	ENSORLG00000010036	ATPase family AAA domain containing 2B	97181	[none]	[none]	[none]	ENSORLT00000012574,ENSORLT00000012582,ENSORLT00000027475,ENSORLT00000028388,ENSORLT00000030289,ENSORLT00000030936	[none]	-
pCONDEL.985	chr24	2876047	2876125	78	ENSORLG00000010030,ENSORLG00000010036,ENSORLG00000010046,ENSORLG00000010081,ENSORLG00000010089,ENSORLG00000010102,ENSORLG00000010129,ENSORLG00000010136	10	pDEL.797	klhl29	ENSORLG00000010030	kelch-like family member 29	160644	atad2b	ENSORLG00000010036	ATPase family AAA domain containing 2B	75437	[none]	[none]	[none]	ENSORLT00000012574,ENSORLT00000012582,ENSORLT00000027475,ENSORLT00000028388,ENSORLT00000030289,ENSORLT00000030936	[none]	-
pCONDEL.986	chr24	3940914	3940984	70	ENSORLG00000010661	10	pDEL.798	[no name]	ENSORLG00000028701	[no description]	50341	CEP128	ENSORLG00000026434	centrosomal protein 128	200478	[none]	[none]	[none]	ENSORLT00000013365,ENSORLT00000013367,ENSORLT00000027796,ENSORLT00000029225,ENSORLT00000039355,ENSORLT00000042149	[none]	-
pCONDEL.987	chr24	4039623	4039721	98	ENSORLG00000026926	10	pDEL.799	[no name]	ENSORLG00000028701	[no description]	149050	CEP128	ENSORLG00000026434	centrosomal protein 128	101741	[none]	[none]	[none]	ENSORLT00000013365,ENSORLT00000013367,ENSORLT00000027796,ENSORLT00000029225,ENSORLT00000039355,ENSORLT00000042149,ENSORLT00000044280,ENSORLT00000045082	[none]	-
pCONDEL.988	chr24	4144427	4144482	55	ENSORLG00000010696,ENSORLG00000010729,ENSORLG00000026434,ENSORLG00000026926	50	pDEL.800	tshr	ENSORLG00000010696	thyroid stimulating hormone receptor	1739	gtf2a1	ENSORLG00000026926	general transcription factor IIA, 1	29482	[none]	[none]	[none]	ENSORLT00000013409	[none]	-
pCONDEL.989	chr24	4302768	4302978	210	ENSORLG00000010696,ENSORLG00000010729,ENSORLG00000026434,ENSORLG00000026926	10, 25, 50, 100	pDEL.801	[no name]	ENSORLG00000026031	zinc finger MYM-type protein 1-like	37253	kcnk13b	ENSORLG00000010736	potassium channel, subfamily K, member 13b	59321	[none]	[none]	[none]	[none]	[none]	-
pCONDEL.990	chr24	4539633	4539704	71	ENSORLG00000010920	10	pDEL.802	sipa1l1	ENSORLG00000010920	signal-induced proliferation-associated 1 like 1	10495	rgs6	ENSORLG00000010997	regulator of G protein signaling 6	92502	[none]	[none]	[none]	ENSORLT00000035526	[none]	-
pCONDEL.991	chr24	4539869	4539928	59	ENSORLG00000010920,ENSORLG00000010997,ENSORLG00000011141,ENSORLG00000021963,ENSORLG00000023355	10	pDEL.802	sipa1l1	ENSORLG00000010920	signal-induced proliferation-associated 1 like 1	10731	rgs6	ENSORLG00000010997	regulator of G protein signaling 6	92278	[none]	[none]	[none]	ENSORLT00000035526	[none]	-
pCONDEL.992	chr24	4757978	4758041	63	ENSORLG00000010997,ENSORLG00000011141,ENSORLG00000011255,ENSORLG00000021963,ENSORLG00000023355	10	pDEL.803	[no name]	ENSORLG00000011141	[no description]	37462	[no name]	ENSORLG00000029521	[no description]	31122	[none]	[none]	[none]	[none]	[none]	-
pCONDEL.993	chr24	4870862	4870912	50	ENSORLG00000011141,ENSORLG00000011302,ENSORLG00000011330	50	pDEL.804	[no name]	ENSORLG00000029521	[no description]	81700	ptprk	ENSORLG00000011255	protein tyrosine phosphatase receptor type K	15738	[none]	[none]	[none]	ENSORLT00000032566,ENSORLT00000032999,ENSORLT00000034982	[none]	-
pCONDEL.994	chr24	5256176	5256239	63	ENSORLG00000011495	10	pDEL.805	si:dkey-174m14.3	ENSORLG00000027957	si:dkey-174m14.3	9653	nt5c1bb	ENSORLG00000011514	5'-nucleotidase, cytosolic IB b	21511	[none]	[none]	[none]	[none]	[none]	-
pCONDEL.995	chr24	5299138	5299188	50	ENSORLG00000011514,ENSORLG00000011532,ENSORLG00000011562,ENSORLG00000011588,ENSORLG00000011628,ENSORLG00000028020	10	pDEL.806	syt14b	ENSORLG00000011532	synaptotagmin XIVb	13294	extl3	ENSORLG00000011562	exostosin-like glycosyltransferase 3	20228	[none]	[none]	[none]	ENSORLT00000014485	[none]	-
pCONDEL.996	chr24	5411854	5411907	53	ENSORLG00000011514,ENSORLG00000011532,ENSORLG00000011562,ENSORLG00000011588,ENSORLG00000011628,ENSORLG00000011692,ENSORLG00000028020	10, 100	pDEL.807	tmem121ab	ENSORLG00000011658	transmembrane protein 121Ab	6792	[no name]	ENSORLG00000025462	[no description]	108388	[none]	[none]	[none]	[none]	[none]	-
pCONDEL.997	chr24	5415991	5416291	300	ENSORLG00000011514,ENSORLG00000011532,ENSORLG00000011562,ENSORLG00000011588,ENSORLG00000011628,ENSORLG00000011692,ENSORLG00000028020	10, 25, 50, 100	pDEL.808	tmem121ab	ENSORLG00000011658	transmembrane protein 121Ab	10929	[no name]	ENSORLG00000025462	[no description]	104004	[none]	[none]	[none]	[none]	[none]	-
pCONDEL.998	chr24	5449828	5450053	225	ENSORLG00000011514,ENSORLG00000011532,ENSORLG00000011562,ENSORLG00000011588,ENSORLG00000011628,ENSORLG00000011692,ENSORLG00000028020	10, 25, 50, 100	pDEL.809	tmem121ab	ENSORLG00000011658	transmembrane protein 121Ab	44766	[no name]	ENSORLG00000025462	[no description]	70242	[none]	[none]	[none]	[none]	[none]	-
pCONDEL.999	chr24	5457860	5457951	91	ENSORLG00000011514	10	pDEL.810	tmem121ab	ENSORLG00000011658	transmembrane protein 121Ab	52798	[no name]	ENSORLG00000025462	[no description]	62344	[none]	[none]	[none]	[none]	[none]	-
pCONDEL.1000	chr24	5512355	5512436	81	ENSORLG00000011562,ENSORLG00000011588,ENSORLG00000011628,ENSORLG00000011692,ENSORLG00000028020	10	pDEL.811	tmem121ab	ENSORLG00000011658	transmembrane protein 121Ab	107293	[no name]	ENSORLG00000025462	[no description]	7859	[none]	[none]	[none]	[none]	[none]	-
pCONDEL.1001	chr24	5590059	5590139	80	ENSORLG00000011692,ENSORLG00000011754	10	pDEL.812	fut8b	ENSORLG00000011692	fucosyltransferase 8b (alpha (1,6) fucosyltransferase)	8239	gphnb	ENSORLG00000011754	gephyrin b	168350	[none]	[none]	[none]	ENSORLT00000035129,ENSORLT00000040135,ENSORLT00000045970	[none]	-
pCONDEL.1002	chr24	5607428	5607522	94	ENSORLG00000011692	10	pDEL.813	fut8b	ENSORLG00000011692	fucosyltransferase 8b (alpha (1,6) fucosyltransferase)	25608	gphnb	ENSORLG00000011754	gephyrin b	150967	[none]	[none]	[none]	ENSORLT00000035129,ENSORLT00000040135,ENSORLT00000045970	[none]	-
pCONDEL.1003	chr24	5751318	5751383	65	ENSORLG00000011692,ENSORLG00000011754,ENSORLG00000011789	10	pDEL.814	fut8b	ENSORLG00000011692	fucosyltransferase 8b (alpha (1,6) fucosyltransferase)	169498	gphnb	ENSORLG00000011754	gephyrin b	7106	[none]	[none]	[none]	[none]	[none]	-
pCONDEL.1004	chr24	5841224	5841280	56	ENSORLG00000011754,ENSORLG00000011789	10, 25	pDEL.815	gphnb	ENSORLG00000011754	gephyrin b	82736	mpp5b	ENSORLG00000011789	membrane protein, palmitoylated 5b (MAGUK p55 subfamily member 5)	7332	[none]	[none]	[none]	ENSORLT00000014731,ENSORLT00000039938,ENSORLT00000043189,ENSORLT00000045940	[none]	-
pCONDEL.1005	chr24	6267710	6267773	63	ENSORLG00000012085	10	pDEL.816	opn8c	ENSORLG00000012144	opsin 8, group member c	24332	ppp2r5a	ENSORLG00000012149	protein phosphatase 2, regulatory subunit B', alpha isoform	11563	[none]	[none]	[none]	ENSORLT00000015201,ENSORLT00000031323	[none]	-
pCONDEL.1006	chr24	6626722	6626778	56	ENSORLG00000012653,ENSORLG00000012666,ENSORLG00000012695,ENSORLG00000012699,ENSORLG00000012706,ENSORLG00000012731,ENSORLG00000012770,ENSORLG00000012804,ENSORLG00000012840,ENSORLG00000028866,ENSORLG00000029359,ENSORLG00000029408	10	pDEL.817	kcnf1a	ENSORLG00000012699	potassium voltage-gated channel, subfamily F, member 1a	5651	[no name]	ENSORLG00000012706	[no description]	22604	[none]	[none]	[none]	[none]	[none]	-
pCONDEL.1007	chr24	6805262	6805454	192	ENSORLG00000012840,ENSORLG00000029408	10, 25, 50, 100	pDEL.818	SIM1	ENSORLG00000012840	SIM bHLH transcription factor 1	13425	GRIK2 (1 of many)	ENSORLG00000012884	glutamate ionotropic receptor kainate type subunit 2	47956	[none]	[none]	[none]	ENSORLT00000016096	[none]	-
pCONDEL.1008	chr24	6888176	6888262	86	ENSORLG00000012770,ENSORLG00000012804,ENSORLG00000012884,ENSORLG00000028866	10	pDEL.819	GRIK2 (1 of many)	ENSORLG00000012884	glutamate ionotropic receptor kainate type subunit 2	34767	lin28b	ENSORLG00000012891	lin-28 homolog B (C. elegans)	64595	[none]	[none]	[none]	ENSORLT00000016143	[none]	-
pCONDEL.1009	chr24	7242243	7242346	103	ENSORLG00000022362	10, 50, 100	pDEL.820	erh	ENSORLG00000028815	ERH mRNA splicing and mitosis factor	4391	paplnb	ENSORLG00000013108	papilin b, proteoglycan-like sulfated glycoprotein	2748	ENSORLT00000016431	[none]	[none]	[none]	[none]	yes
pCONDEL.1010	chr24	7243767	7243839	72	ENSORLG00000013027,ENSORLG00000013092,ENSORLG00000022362,ENSORLG00000028815	10	pDEL.820	erh	ENSORLG00000028815	ERH mRNA splicing and mitosis factor	5915	paplnb	ENSORLG00000013108	papilin b, proteoglycan-like sulfated glycoprotein	1255	ENSORLT00000016431	[none]	[none]	ENSORLT00000016431	[none]	yes
pCONDEL.1011	chr24	7243903	7244000	97	ENSORLG00000013027,ENSORLG00000013092,ENSORLG00000022362,ENSORLG00000028815	10, 50	pDEL.820	erh	ENSORLG00000028815	ERH mRNA splicing and mitosis factor	6051	paplnb	ENSORLG00000013108	papilin b, proteoglycan-like sulfated glycoprotein	1094	ENSORLT00000016431	[none]	[none]	ENSORLT00000016431	[none]	yes
pCONDEL.1012	chr24	7245008	7245067	59	ENSORLG00000013027,ENSORLG00000013092,ENSORLG00000022362,ENSORLG00000028815	10	pDEL.820	erh	ENSORLG00000028815	ERH mRNA splicing and mitosis factor	7156	paplnb	ENSORLG00000013108	papilin b, proteoglycan-like sulfated glycoprotein	27	ENSORLT00000016431	ENSORLT00000016431	[none]	[none]	[none]	-
pCONDEL.1013	chr24	7569795	7569862	67	ENSORLG00000013403,ENSORLG00000013426,ENSORLG00000013433,ENSORLG00000013445,ENSORLG00000013450,ENSORLG00000013466,ENSORLG00000013484	10, 25, 50	pDEL.821	foxo3	ENSORLG00000013450	forkhead box O3	24376	armc2	ENSORLG00000013466	armadillo repeat containing 2	24330	[none]	[none]	[none]	ENSORLT00000016871,ENSORLT00000044385	[none]	-
pCONDEL.1014	chr24	7617734	7617791	57	ENSORLG00000013484	10	pDEL.822	sesn1	ENSORLG00000013484	sestrin 1	4286	si:dkey-206f10.1	ENSORLG00000013598	si:dkey-206f10.1	74907	[none]	[none]	[none]	ENSORLT00000047041	[none]	-
pCONDEL.1015	chr24	7789516	7789582	66	ENSORLG00000013691,ENSORLG00000013744,ENSORLG00000013778,ENSORLG00000026512	10, 25, 50	pDEL.823	acbd3	ENSORLG00000013778	acyl-Coenzyme A binding domain containing 3	58672	hebp2	ENSORLG00000027184	heme binding protein 2	36261	[none]	[none]	[none]	ENSORLT00000017297,ENSORLT00000030973,ENSORLT00000036120,ENSORLT00000038341,ENSORLT00000038648	[none]	-
pCONDEL.1016	chr24	8051033	8051102	69	ENSORLG00000013849,ENSORLG00000013883,ENSORLG00000013913,ENSORLG00000013926,ENSORLG00000013956,ENSORLG00000013994,ENSORLG00000014040,ENSORLG00000014045,ENSORLG00000014062,ENSORLG00000023157,ENSORLG00000028045	10	pDEL.824	[no name]	ENSORLG00000013926	[no description]	81105	wasf1	ENSORLG00000013994	WASP family member 1	26431	[none]	[none]	[none]	ENSORLT00000017543,ENSORLT00000031094,ENSORLT00000031242,ENSORLT00000045382	[none]	-
pCONDEL.1017	chr24	8420766	8420821	55	ENSORLG00000014095,ENSORLG00000014135,ENSORLG00000027475	10	pDEL.825	SAMD5	ENSORLG00000014101	sterile alpha motif domain containing 5	54899	stxbp5a	ENSORLG00000014135	syntaxin binding protein 5a (tomosyn)	111982	[none]	[none]	[none]	[none]	[none]	-
pCONDEL.1018	chr24	8466010	8466085	75	ENSORLG00000014101,ENSORLG00000014135,ENSORLG00000014153,ENSORLG00000014163,ENSORLG00000014192,ENSORLG00000027475	10, 25	pDEL.826	SAMD5	ENSORLG00000014101	sterile alpha motif domain containing 5	100143	stxbp5a	ENSORLG00000014135	syntaxin binding protein 5a (tomosyn)	66718	[none]	[none]	[none]	ENSORLT00000017725,ENSORLT00000017726,ENSORLT00000046306	[none]	-
pCONDEL.1019	chr24	8609915	8609985	70	ENSORLG00000014135,ENSORLG00000014153,ENSORLG00000014163,ENSORLG00000014192,ENSORLG00000027475	10, 50	pDEL.827	rab32a	ENSORLG00000014163	RAB32a, member RAS oncogene family	8797	grm1a	ENSORLG00000014192	glutamate receptor, metabotropic 1a	29572	[none]	[none]	[none]	ENSORLT00000017804	[none]	-
pCONDEL.1020	chr24	9119407	9119547	140	ENSORLG00000014790,ENSORLG00000014824,ENSORLG00000014828,ENSORLG00000014836,ENSORLG00000024497,ENSORLG00000026587	10, 25	pDEL.828	mrps10	ENSORLG00000014824	mitochondrial ribosomal protein S10	2729	msgn1	ENSORLG00000014828	mesogenin 1	6959	[none]	[none]	[none]	[none]	[none]	yes
pCONDEL.1021	chr24	9120874	9121032	158	ENSORLG00000014790,ENSORLG00000014824,ENSORLG00000014828,ENSORLG00000014836,ENSORLG00000024497,ENSORLG00000026587	10, 25, 50, 100	pDEL.828	mrps10	ENSORLG00000014824	mitochondrial ribosomal protein S10	4196	msgn1	ENSORLG00000014828	mesogenin 1	5474	[none]	[none]	[none]	[none]	[none]	yes
pCONDEL.1022	chr24	9123246	9123335	89	ENSORLG00000014790,ENSORLG00000014824,ENSORLG00000014828,ENSORLG00000014836,ENSORLG00000024497,ENSORLG00000026587	10	pDEL.828	mrps10	ENSORLG00000014824	mitochondrial ribosomal protein S10	6568	msgn1	ENSORLG00000014828	mesogenin 1	3171	[none]	[none]	[none]	[none]	[none]	yes
pCONDEL.1023	chr24	12376168	12376237	69	ENSORLG00000015845,ENSORLG00000015873	10	pDEL.829	zgc:153383	ENSORLG00000015873	zgc:153383	45656	flrt2	ENSORLG00000015876	fibronectin leucine rich transmembrane protein 2	195030	[none]	[none]	[none]	[none]	[none]	yes
pCONDEL.1024	chr24	13501396	13501495	99	ENSORLG00000016211	10, 25, 50, 100	pDEL.830	mcm3	ENSORLG00000016187	minichromosome maintenance complex component 3	7194	pnocb	ENSORLG00000016198	prepronociceptin b	28536	[none]	[none]	[none]	ENSORLT00000020265	[none]	-
pCONDEL.1025	chr24	14019824	14019879	55	ENSORLG00000016355,ENSORLG00000016384,ENSORLG00000016398,ENSORLG00000027772,ENSORLG00000030344	10	pDEL.831	xkr6b	ENSORLG00000030344	XK, Kell blood group complex subunit-related family, member 6b	35121	ccm2	ENSORLG00000016421	CCM2 scaffold protein	18823	[none]	[none]	[none]	ENSORLT00000031356	[none]	-
pCONDEL.1026	chr24	14065943	14066006	63	ENSORLG00000016355,ENSORLG00000016384,ENSORLG00000016398,ENSORLG00000016421,ENSORLG00000016460,ENSORLG00000016484,ENSORLG00000016511,ENSORLG00000021431,ENSORLG00000021465,ENSORLG00000021660,ENSORLG00000021964,ENSORLG00000023653,ENSORLG00000024846,ENSORLG00000027772,ENSORLG00000029396,ENSORLG00000030344	10	pDEL.832	fam167ab	ENSORLG00000016424	family with sequence similarity 167 member Ab	9047	[no name]	ENSORLG00000023653	SH3 domain-binding glutamic acid-rich-like protein 3	25478	[none]	[none]	[none]	ENSORLT00000027552,ENSORLT00000038749	[none]	yes
pCONDEL.1027	chr24	14655625	14655676	51	ENSORLG00000016677,ENSORLG00000016709	50	pDEL.833	lratd1	ENSORLG00000016642	LRAT domain containing 1	106275	nbas	ENSORLG00000016677	neuroblastoma amplified sequence	102210	[none]	[none]	[none]	ENSORLT00000020867	[none]	-
pCONDEL.1028	chr24	14704352	14704403	51	ENSORLG00000016677,ENSORLG00000016709	10	pDEL.834	lratd1	ENSORLG00000016642	LRAT domain containing 1	155002	nbas	ENSORLG00000016677	neuroblastoma amplified sequence	53483	[none]	[none]	[none]	ENSORLT00000020867	[none]	-
pCONDEL.1029	chr3	6097198	6097253	55	ENSORLG00000000765,ENSORLG00000000776,ENSORLG00000000786	10	pDEL.835	mpped2a	ENSORLG00000000727	metallophosphoesterase domain containing 2a	95827	zdhhc13	ENSORLG00000000765	zinc finger, DHHC-type containing 13	44405	[none]	[none]	[none]	[none]	[none]	-
pCONDEL.1030	chr3	6298710	6298767	57	ENSORLG00000000800,ENSORLG00000000829,ENSORLG00000024440,ENSORLG00000027238	10	pDEL.836	[no name]	ENSORLG00000028070	[no description]	87505	nav2a	ENSORLG00000000800	neuron navigator 2a	42996	[none]	[none]	[none]	ENSORLT00000029401,ENSORLT00000034987,ENSORLT00000039832,ENSORLT00000046416	[none]	-
pCONDEL.1031	chr3	11729762	11729829	67	ENSORLG00000001847	10	pDEL.837	[no name]	ENSORLG00000001743	A disintegrin and metalloproteinase with thrombospondin motifs 7	32605	itga11a	ENSORLG00000001800	integrin, alpha 11a	34946	[none]	[none]	[none]	ENSORLT00000002248	[none]	-
pCONDEL.1032	chr3	11958601	11958708	107	ENSORLG00000001800,ENSORLG00000001847	25	pDEL.838	paqr5a	ENSORLG00000001912	progestin and adipoQ receptor family member Va	3587	kif23 (1 of many)	ENSORLG00000001944	kinesin family member 23	18835	[none]	[none]	[none]	ENSORLT00000002388	[none]	-
pCONDEL.1033	chr3	12015486	12015618	132	ENSORLG00000001847,ENSORLG00000001912,ENSORLG00000001944	10, 25, 50, 100	pDEL.839	kif23 (1 of many)	ENSORLG00000001944	kinesin family member 23	37944	[no name]	ENSORLG00000025179	[no description]	42147	[none]	[none]	[none]	[none]	[none]	-
pCONDEL.1034	chr3	12046793	12046860	67	ENSORLG00000001847,ENSORLG00000001912,ENSORLG00000001944	10, 50	pDEL.840	kif23 (1 of many)	ENSORLG00000001944	kinesin family member 23	69251	[no name]	ENSORLG00000025179	[no description]	10905	[none]	[none]	[none]	[none]	[none]	-
pCONDEL.1035	chr3	12046882	12046941	59	ENSORLG00000001847,ENSORLG00000001912,ENSORLG00000001944	10, 50	pDEL.840	kif23 (1 of many)	ENSORLG00000001944	kinesin family member 23	69340	[no name]	ENSORLG00000025179	[no description]	10824	[none]	[none]	[none]	[none]	[none]	-
pCONDEL.1036	chr3	12303199	12303269	70	ENSORLG00000001992	10, 25, 50	pDEL.841	[no name]	ENSORLG00000024566	[no description]	195443	uacab	ENSORLG00000001992	uveal autoantigen with coiled-coil domains and ankyrin repeats b	81102	[none]	[none]	[none]	[none]	[none]	-
pCONDEL.1037	chr3	12305685	12305742	57	ENSORLG00000001992,ENSORLG00000002048,ENSORLG00000002054,ENSORLG00000002077	10	pDEL.841	[no name]	ENSORLG00000024566	[no description]	197929	uacab	ENSORLG00000001992	uveal autoantigen with coiled-coil domains and ankyrin repeats b	78629	[none]	[none]	[none]	[none]	[none]	-
pCONDEL.1038	chr3	12552602	12552653	51	ENSORLG00000001992	10	pDEL.842	[no name]	ENSORLG00000028158	[no description]	21195	map2k5	ENSORLG00000002158	mitogen-activated protein kinase kinase 5	47328	[none]	[none]	[none]	ENSORLT00000002689,ENSORLT00000033974	[none]	-
pCONDEL.1039	chr3	12818158	12818285	127	ENSORLG00000002351,ENSORLG00000002360,ENSORLG00000002373,ENSORLG00000002443,ENSORLG00000002469,ENSORLG00000002480,ENSORLG00000029581	10, 25, 50	pDEL.843	cops2	ENSORLG00000002351	COP9 signalosome subunit 2	1324	fgf7	ENSORLG00000002360	fibroblast growth factor 7	38892	[none]	[none]	[none]	[none]	[none]	-
pCONDEL.1040	chr3	13807838	13807901	63	ENSORLG00000003155,ENSORLG00000003164	10, 50	pDEL.844	WHAMM	ENSORLG00000003364	WASP homolog associated with actin, golgi membranes and microtubules	10096	homer2	ENSORLG00000003402	homer scaffold protein 2	38453	[none]	[none]	[none]	[none]	[none]	-
pCONDEL.1041	chr3	13871263	13871340	77	ENSORLG00000003140	10, 25	pDEL.845	[no name]	ENSORLG00000003414	[no description]	23835	BTBD1	ENSORLG00000003434	BTB domain containing 1	5617	[none]	[none]	ENSORLT00000004275,ENSORLT00000039810	[none]	[none]	-
pCONDEL.1042	chr3	14299577	14299647	70	ENSORLG00000003717	10	pDEL.846	[no name]	ENSORLG00000003679	immunoglobulin-like domain-containing receptor 2	2893	ildr1a	ENSORLG00000003688	immunoglobulin-like domain containing receptor 1a	20666	[none]	[none]	[none]	ENSORLT00000004582,ENSORLT00000029743,ENSORLT00000036888,ENSORLT00000044421	[none]	-
pCONDEL.1043	chr3	15083798	15083851	53	ENSORLG00000004456	10, 25, 50	pDEL.847	PCDH9	ENSORLG00000004456	protocadherin 9	52825	[no name]	ENSORLG00000023378	[no description]	512621	[none]	[none]	[none]	ENSORLT00000026786,ENSORLT00000037904	[none]	-
pCONDEL.1044	chr3	15083908	15084039	131	ENSORLG00000004456	10, 50, 100	pDEL.847	PCDH9	ENSORLG00000004456	protocadherin 9	52935	[no name]	ENSORLG00000023378	[no description]	512433	[none]	[none]	[none]	ENSORLT00000026786,ENSORLT00000037904	[none]	-
pCONDEL.1045	chr3	15720976	15721039	63	ENSORLG00000004502,ENSORLG00000004522,ENSORLG00000027072	10, 25, 50	pDEL.848	diaph3	ENSORLG00000004522	diaphanous-related formin 3	47825	pcdh17	ENSORLG00000004535	protocadherin 17	352457	[none]	[none]	[none]	ENSORLT00000005688,ENSORLT00000027384,ENSORLT00000033736	[none]	-
pCONDEL.1046	chr3	15735907	15736141	234	ENSORLG00000004502,ENSORLG00000004522,ENSORLG00000027072	10, 25, 50	pDEL.849	diaph3	ENSORLG00000004522	diaphanous-related formin 3	62756	pcdh17	ENSORLG00000004535	protocadherin 17	337355	[none]	[none]	[none]	ENSORLT00000005688,ENSORLT00000027384,ENSORLT00000033736	[none]	-
pCONDEL.1047	chr3	15740289	15740386	97	ENSORLG00000004522,ENSORLG00000027072	10, 50	pDEL.850	diaph3	ENSORLG00000004522	diaphanous-related formin 3	67138	pcdh17	ENSORLG00000004535	protocadherin 17	333110	[none]	[none]	[none]	ENSORLT00000005688,ENSORLT00000027384,ENSORLT00000033736	[none]	-
pCONDEL.1048	chr3	15780409	15780471	62	ENSORLG00000004522,ENSORLG00000027072	10	pDEL.851	diaph3	ENSORLG00000004522	diaphanous-related formin 3	107258	pcdh17	ENSORLG00000004535	protocadherin 17	293025	[none]	[none]	[none]	ENSORLT00000005688,ENSORLT00000027384,ENSORLT00000033736	[none]	-
pCONDEL.1049	chr3	15785294	15785412	118	ENSORLG00000004522,ENSORLG00000027072	10, 25, 50, 100	pDEL.852	diaph3	ENSORLG00000004522	diaphanous-related formin 3	112143	pcdh17	ENSORLG00000004535	protocadherin 17	288084	[none]	[none]	[none]	ENSORLT00000005688,ENSORLT00000027384,ENSORLT00000033736	[none]	yes
pCONDEL.1050	chr3	15785995	15786063	68	ENSORLG00000004522,ENSORLG00000027072	10	pDEL.852	diaph3	ENSORLG00000004522	diaphanous-related formin 3	112844	pcdh17	ENSORLG00000004535	protocadherin 17	287433	[none]	[none]	[none]	ENSORLT00000005688,ENSORLT00000027384,ENSORLT00000033736	[none]	-
pCONDEL.1051	chr3	15915977	15916054	77	ENSORLG00000004535	10	pDEL.853	diaph3	ENSORLG00000004522	diaphanous-related formin 3	242826	pcdh17	ENSORLG00000004535	protocadherin 17	157442	[none]	[none]	[none]	[none]	[none]	-
pCONDEL.1052	chr3	16143015	16143071	56	ENSORLG00000004535	10	pDEL.854	pcdh17	ENSORLG00000004535	protocadherin 17	69520	[no name]	ENSORLG00000030243	[no description]	12781	[none]	[none]	[none]	[none]	[none]	-
pCONDEL.1053	chr3	16163428	16163479	51	ENSORLG00000004535	10	pDEL.855	[no name]	ENSORLG00000030243	[no description]	7577	[no name]	ENSORLG00000023965	[no description]	141021	[none]	[none]	[none]	[none]	[none]	-
pCONDEL.1054	chr3	16352313	16352366	53	ENSORLG00000004548,ENSORLG00000004567	10	pDEL.856	[no name]	ENSORLG00000027862	[no description]	21710	nkpd1	ENSORLG00000004548	NTPase, KAP family P-loop domain containing 1	19217	[none]	[none]	[none]	[none]	[none]	-
pCONDEL.1055	chr3	16352508	16352558	50	ENSORLG00000004548,ENSORLG00000004567	10	pDEL.856	[no name]	ENSORLG00000027862	[no description]	21905	nkpd1	ENSORLG00000004548	NTPase, KAP family P-loop domain containing 1	19025	[none]	[none]	[none]	[none]	[none]	-
pCONDEL.1056	chr3	16489090	16489147	57	ENSORLG00000004713,ENSORLG00000004757,ENSORLG00000004826,ENSORLG00000004873	10	pDEL.857	grk1	ENSORLG00000004724	G protein-coupled receptor kinase 1	18227	gas6	ENSORLG00000004757	growth arrest-specific 6	14935	[none]	[none]	[none]	ENSORLT00000005964,ENSORLT00000005988,ENSORLT00000027718	[none]	-
pCONDEL.1057	chr3	16798552	16798618	66	ENSORLG00000005015,ENSORLG00000005029,ENSORLG00000020954,ENSORLG00000020984,ENSORLG00000021246,ENSORLG00000022771,ENSORLG00000026229,ENSORLG00000026952	10, 50	pDEL.858	5S_rRNA	ENSORLG00000021713	5S ribosomal RNA	86515	gpc6a	ENSORLG00000022771	glypican 6a	176167	[none]	[none]	[none]	[none]	[none]	-
pCONDEL.1058	chr3	16896164	16896231	67	ENSORLG00000022771	10	pDEL.859	5S_rRNA	ENSORLG00000021713	5S ribosomal RNA	184127	gpc6a	ENSORLG00000022771	glypican 6a	78554	[none]	[none]	[none]	ENSORLT00000026940,ENSORLT00000034121	[none]	-
pCONDEL.1059	chr3	16896260	16896316	56	ENSORLG00000022771	10, 25	pDEL.859	5S_rRNA	ENSORLG00000021713	5S ribosomal RNA	184223	gpc6a	ENSORLG00000022771	glypican 6a	78469	[none]	[none]	[none]	ENSORLT00000026940,ENSORLT00000034121	[none]	-
pCONDEL.1060	chr3	16910561	16910621	60	ENSORLG00000022771,ENSORLG00000029150	10	pDEL.860	5S_rRNA	ENSORLG00000021713	5S ribosomal RNA	198524	gpc6a	ENSORLG00000022771	glypican 6a	64164	[none]	[none]	[none]	ENSORLT00000026940,ENSORLT00000034121	[none]	-
pCONDEL.1061	chr3	17249564	17249652	88	ENSORLG00000005046,ENSORLG00000005052,ENSORLG00000005378,ENSORLG00000005429,ENSORLG00000005433,ENSORLG00000005466,ENSORLG00000005520,ENSORLG00000024517,ENSORLG00000026560,ENSORLG00000027230,ENSORLG00000028995,ENSORLG00000029150	10, 25, 50	pDEL.861	slc5a7a	ENSORLG00000005052	solute carrier family 5 member 7a	82315	nsun3	ENSORLG00000005378	NOP2/Sun RNA methyltransferase 3	20021	[none]	[none]	[none]	[none]	[none]	-
pCONDEL.1062	chr3	17292372	17292452	80	ENSORLG00000005046,ENSORLG00000005052,ENSORLG00000005378,ENSORLG00000005429,ENSORLG00000005433,ENSORLG00000005466,ENSORLG00000005520,ENSORLG00000024517,ENSORLG00000026560,ENSORLG00000027230,ENSORLG00000028995,ENSORLG00000029150	10	pDEL.862	rrad	ENSORLG00000024517	Ras-related associated with diabetes	15920	[no name]	ENSORLG00000027526	[no description]	38389	[none]	[none]	[none]	ENSORLT00000006832	[none]	yes
pCONDEL.1063	chr3	17292478	17292577	99	ENSORLG00000005046,ENSORLG00000005052,ENSORLG00000005378,ENSORLG00000005429,ENSORLG00000005433,ENSORLG00000005466,ENSORLG00000005520,ENSORLG00000024517,ENSORLG00000026560,ENSORLG00000027230,ENSORLG00000028995,ENSORLG00000029150	10	pDEL.862	rrad	ENSORLG00000024517	Ras-related associated with diabetes	16026	[no name]	ENSORLG00000027526	[no description]	38264	[none]	[none]	[none]	ENSORLT00000006832	[none]	yes
pCONDEL.1064	chr3	17500712	17500778	66	ENSORLG00000026560	10, 25, 50	pDEL.863	PABPN1L	ENSORLG00000026560	poly(A) binding protein nuclear 1 like, cytoplasmic	63011	[no name]	ENSORLG00000029970	[no description]	2270	[none]	[none]	[none]	[none]	[none]	-
pCONDEL.1065	chr3	18519816	18519914	98	ENSORLG00000006227,ENSORLG00000006244,ENSORLG00000022737	10	pDEL.864	[no name]	ENSORLG00000022565	[no description]	28504	fam189a1	ENSORLG00000026080	family with sequence similarity 189 member A1	24606	[none]	[none]	[none]	ENSORLT00000030409	[none]	-
pCONDEL.1066	chr3	18523832	18523967	135	ENSORLG00000006227,ENSORLG00000006244,ENSORLG00000006288,ENSORLG00000006306,ENSORLG00000006373,ENSORLG00000006399,ENSORLG00000022737,ENSORLG00000023236,ENSORLG00000025781,ENSORLG00000026080	10, 25, 50	pDEL.864	[no name]	ENSORLG00000022565	[no description]	32520	fam189a1	ENSORLG00000026080	family with sequence similarity 189 member A1	20553	[none]	[none]	[none]	ENSORLT00000030409	[none]	-
pCONDEL.1067	chr3	18533232	18533355	123	ENSORLG00000006227,ENSORLG00000006244,ENSORLG00000006288,ENSORLG00000006306,ENSORLG00000006373,ENSORLG00000006399,ENSORLG00000022737,ENSORLG00000023236,ENSORLG00000025781,ENSORLG00000026080	10, 25, 50, 100	pDEL.865	[no name]	ENSORLG00000022565	[no description]	41920	fam189a1	ENSORLG00000026080	family with sequence similarity 189 member A1	11165	[none]	[none]	[none]	ENSORLT00000030409	[none]	-
pCONDEL.1068	chr3	18725721	18725854	133	ENSORLG00000006373,ENSORLG00000006399,ENSORLG00000006433,ENSORLG00000006468,ENSORLG00000006484,ENSORLG00000006495,ENSORLG00000006508,ENSORLG00000006545,ENSORLG00000025781,ENSORLG00000025892,ENSORLG00000026080,ENSORLG00000027182	10, 25, 50, 100	pDEL.866	sord	ENSORLG00000006399	sorbitol dehydrogenase	41897	apba2b	ENSORLG00000006433	amyloid beta (A4) precursor protein-binding, family A, member 2b	16735	[none]	[none]	[none]	ENSORLT00000034929	[none]	-
pCONDEL.1069	chr3	18737566	18737633	67	ENSORLG00000006373,ENSORLG00000006399,ENSORLG00000006433,ENSORLG00000006468,ENSORLG00000006484,ENSORLG00000006495,ENSORLG00000006508,ENSORLG00000006545,ENSORLG00000025781,ENSORLG00000025892,ENSORLG00000026080,ENSORLG00000027182	10, 25, 50	pDEL.867	sord	ENSORLG00000006399	sorbitol dehydrogenase	53742	apba2b	ENSORLG00000006433	amyloid beta (A4) precursor protein-binding, family A, member 2b	4956	[none]	[none]	[none]	ENSORLT00000034929	[none]	-
pCONDEL.1070	chr3	19105526	19105594	68	ENSORLG00000006705	10	pDEL.868	plekha7b	ENSORLG00000006696	pleckstrin homology domain containing, family A member 7b	102300	sox6b	ENSORLG00000006705	SRY-box containing gene 6b	1697	[none]	[none]	[none]	ENSORLT00000029644,ENSORLT00000037519,ENSORLT00000046093	[none]	-
pCONDEL.1071	chr3	19390629	19390701	72	ENSORLG00000006737,ENSORLG00000006744,ENSORLG00000006792,ENSORLG00000006838,ENSORLG00000006849,ENSORLG00000006857,ENSORLG00000026261,ENSORLG00000029182	25	pDEL.869	rras2	ENSORLG00000026261	RAS related 2	13947	tub	ENSORLG00000006838	TUB bipartite transcription factor	33690	[none]	[none]	[none]	ENSORLT00000041390	[none]	-
pCONDEL.1072	chr3	20987310	20987419	109	ENSORLG00000007887,ENSORLG00000007919,ENSORLG00000007937,ENSORLG00000007983,ENSORLG00000008018,ENSORLG00000008091,ENSORLG00000021671,ENSORLG00000023042,ENSORLG00000023237,ENSORLG00000028821	10	pDEL.870	zfhx3	ENSORLG00000007874	zinc finger homeobox 3	222269	crispld2	ENSORLG00000007887	cysteine-rich secretory protein LCCL domain containing 2	47755	[none]	[none]	[none]	[none]	[none]	-
pCONDEL.1073	chr3	21375746	21375840	94	ENSORLG00000008354,ENSORLG00000008414,ENSORLG00000008508,ENSORLG00000008529,ENSORLG00000008566,ENSORLG00000008583,ENSORLG00000022154,ENSORLG00000022203,ENSORLG00000024583	10, 25, 50, 100	pDEL.871	aldh1a2	ENSORLG00000008319	aldehyde dehydrogenase 1 family member A2	54281	polr2m	ENSORLG00000008354	RNA polymerase II subunit M	6029	[none]	[none]	[none]	[none]	[none]	-
pCONDEL.1074	chr3	22658116	22658221	105	ENSORLG00000009542,ENSORLG00000009546,ENSORLG00000009553,ENSORLG00000009577,ENSORLG00000009635,ENSORLG00000028792	10, 50, 100	pDEL.872	[no name]	ENSORLG00000023512	[no description]	66556	MAF	ENSORLG00000009643	MAF bZIP transcription factor	206465	[none]	[none]	[none]	[none]	[none]	-
pCONDEL.1075	chr3	22764635	22764765	130	ENSORLG00000009635,ENSORLG00000009643,ENSORLG00000009654,ENSORLG00000026289	10, 25, 50, 100	pDEL.873	[no name]	ENSORLG00000023512	[no description]	173075	MAF	ENSORLG00000009643	MAF bZIP transcription factor	99921	[none]	[none]	[none]	[none]	[none]	-
pCONDEL.1076	chr3	22779727	22779799	72	ENSORLG00000009643,ENSORLG00000009654,ENSORLG00000026289	10, 100	pDEL.874	[no name]	ENSORLG00000023512	[no description]	188167	MAF	ENSORLG00000009643	MAF bZIP transcription factor	84887	[none]	[none]	[none]	[none]	[none]	yes
pCONDEL.1077	chr3	22850441	22850513	72	ENSORLG00000009643,ENSORLG00000009654,ENSORLG00000009678,ENSORLG00000026289	10	pDEL.875	[no name]	ENSORLG00000023512	[no description]	258881	MAF	ENSORLG00000009643	MAF bZIP transcription factor	14173	[none]	[none]	[none]	[none]	[none]	-
pCONDEL.1078	chr3	22850611	22850668	57	ENSORLG00000009643,ENSORLG00000009654,ENSORLG00000009678,ENSORLG00000026289	10	pDEL.875	[no name]	ENSORLG00000023512	[no description]	259051	MAF	ENSORLG00000009643	MAF bZIP transcription factor	14018	[none]	[none]	[none]	[none]	[none]	-
pCONDEL.1079	chr3	23095829	23096052	223	ENSORLG00000009654,ENSORLG00000009678,ENSORLG00000026289,ENSORLG00000026461	10, 25, 50, 100	pDEL.876	spon1a	ENSORLG00000026461	spondin 1a	4761	[no name]	ENSORLG00000028061	[no description]	14040	[none]	[none]	[none]	[none]	[none]	-
pCONDEL.1080	chr3	23197157	23197217	60	ENSORLG00000009737,ENSORLG00000009762,ENSORLG00000009791,ENSORLG00000009814,ENSORLG00000009819,ENSORLG00000009848,ENSORLG00000009859,ENSORLG00000009881,ENSORLG00000009913,ENSORLG00000029091,ENSORLG00000029752	10	pDEL.877	kiaa1549lb	ENSORLG00000029752	KIAA1549-like b	36056	hipk3b	ENSORLG00000009737	homeodomain interacting protein kinase 3b	36991	[none]	[none]	[none]	ENSORLT00000033777	[none]	-
pCONDEL.1081	chr3	23757342	23757469	127	ENSORLG00000010058	10, 25, 50, 100	pDEL.878	rnaset2	ENSORLG00000029310	ribonuclease T2	243183	CSMD1	ENSORLG00000010058	CUB and Sushi multiple domains 1	17022	[none]	[none]	[none]	ENSORLT00000012618	[none]	-
pCONDEL.1082	chr3	24618857	24618909	52	ENSORLG00000010863,ENSORLG00000010881,ENSORLG00000010893,ENSORLG00000010915,ENSORLG00000010960,ENSORLG00000010975,ENSORLG00000010987,ENSORLG00000011020	10	pDEL.879	cenpf	ENSORLG00000010987	centromere protein F	27038	kcnk2a	ENSORLG00000011020	potassium channel, subfamily K, member 2a	8587	[none]	[none]	[none]	ENSORLT00000013824	[none]	[false positive hit]
pCONDEL.1083	chr3	25796830	25796888	58	ENSORLG00000011721,ENSORLG00000011778,ENSORLG00000011836,ENSORLG00000011860	10, 25	pDEL.880	[no name]	ENSORLG00000011836	AN1-type zinc finger protein 3	20305	mdga1	ENSORLG00000011860	MAM domain containing glycosylphosphatidylinositol anchor 1	29550	[none]	[none]	[none]	[none]	[none]	-
pCONDEL.1084	chr3	25959471	25959590	119	ENSORLG00000011836,ENSORLG00000011860	10, 25, 50, 100	pDEL.881	mdga1	ENSORLG00000011860	MAM domain containing glycosylphosphatidylinositol anchor 1	133034	styx	ENSORLG00000026290	serine/threonine/tyrosine interacting protein	283549	[none]	[none]	[none]	ENSORLT00000014860,ENSORLT00000038450	[none]	-
pCONDEL.1085	chr3	26159438	26159492	54	ENSORLG00000011887,ENSORLG00000011914,ENSORLG00000011933,ENSORLG00000026290	10, 50	pDEL.882	mdga1	ENSORLG00000011860	MAM domain containing glycosylphosphatidylinositol anchor 1	333001	styx	ENSORLG00000026290	serine/threonine/tyrosine interacting protein	83647	[none]	[none]	[none]	[none]	[none]	-
pCONDEL.1086	chr3	26215897	26215959	62	ENSORLG00000011968	10	pDEL.883	mdga1	ENSORLG00000011860	MAM domain containing glycosylphosphatidylinositol anchor 1	389460	styx	ENSORLG00000026290	serine/threonine/tyrosine interacting protein	27180	[none]	[none]	[none]	[none]	[none]	-
pCONDEL.1087	chr3	26216024	26216081	57	ENSORLG00000011968	10	pDEL.883	mdga1	ENSORLG00000011860	MAM domain containing glycosylphosphatidylinositol anchor 1	389587	styx	ENSORLG00000026290	serine/threonine/tyrosine interacting protein	27058	[none]	[none]	[none]	[none]	[none]	-
pCONDEL.1088	chr3	26216116	26216215	99	ENSORLG00000011933,ENSORLG00000026290	10	pDEL.883	mdga1	ENSORLG00000011860	MAM domain containing glycosylphosphatidylinositol anchor 1	389679	styx	ENSORLG00000026290	serine/threonine/tyrosine interacting protein	26924	[none]	[none]	[none]	[none]	[none]	-
pCONDEL.1089	chr3	26305387	26305445	58	ENSORLG00000011887,ENSORLG00000011914,ENSORLG00000011933,ENSORLG00000011964,ENSORLG00000011968,ENSORLG00000012272,ENSORLG00000012326,ENSORLG00000026290	10	pDEL.884	si:dkey-148a17.6	ENSORLG00000011933	si:dkey-148a17.6	33487	nfatc3a	ENSORLG00000011964	nuclear factor of activated T cells 3a	59497	[none]	[none]	[none]	ENSORLT00000014988	[none]	-
pCONDEL.1090	chr3	26377366	26377425	59	ENSORLG00000011887,ENSORLG00000011914,ENSORLG00000011933,ENSORLG00000011964,ENSORLG00000011968,ENSORLG00000012272,ENSORLG00000012326,ENSORLG00000012342,ENSORLG00000012362,ENSORLG00000026290	10, 25	pDEL.885	ddx28	ENSORLG00000011968	DEAD (Asp-Glu-Ala-Asp) box polypeptide 28	7266	tln2a	ENSORLG00000012272	talin 2a	45872	[none]	[none]	[none]	ENSORLT00000015371	[none]	-
pCONDEL.1091	chr3	26438603	26438684	81	ENSORLG00000012326,ENSORLG00000012362	10	pDEL.886	tln2a	ENSORLG00000012272	talin 2a	15307	TPM1	ENSORLG00000012326	tropomyosin alpha-1 chain	30019	[none]	[none]	[none]	ENSORLT00000015371,ENSORLT00000015377,ENSORLT00000038172	[none]	-
pCONDEL.1092	chr3	26486216	26486280	64	ENSORLG00000011968,ENSORLG00000012272,ENSORLG00000012326,ENSORLG00000012342,ENSORLG00000012362,ENSORLG00000012376,ENSORLG00000012429,ENSORLG00000012445,ENSORLG00000028747	10	pDEL.887	fbxo22	ENSORLG00000012342	F-box protein 22	9997	ISL2	ENSORLG00000012362	insulin gene enhancer protein ISL-3	44538	[none]	[none]	ENSORLT00000015449	ENSORLT00000015469,ENSORLT00000046304	[none]	-
pCONDEL.1093	chr3	26520405	26520471	66	ENSORLG00000012342,ENSORLG00000012429,ENSORLG00000012445,ENSORLG00000012462,ENSORLG00000012503,ENSORLG00000028747	10	pDEL.888	fbxo22	ENSORLG00000012342	F-box protein 22	44186	ISL2	ENSORLG00000012362	insulin gene enhancer protein ISL-3	10347	[none]	[none]	[none]	[none]	[none]	-
pCONDEL.1094	chr3	26562274	26562324	50	ENSORLG00000011964,ENSORLG00000011968,ENSORLG00000012272,ENSORLG00000012326,ENSORLG00000012342,ENSORLG00000012362,ENSORLG00000012376,ENSORLG00000012395,ENSORLG00000012429,ENSORLG00000012445,ENSORLG00000012462,ENSORLG00000012503,ENSORLG00000028747	10, 25, 50	pDEL.889	ISL2	ENSORLG00000012362	insulin gene enhancer protein ISL-3	31457	pstpip1b	ENSORLG00000012376	proline-serine-threonine phosphatase interacting protein 1b	66076	[none]	[none]	[none]	[none]	[none]	-
pCONDEL.1095	chr3	26694458	26694509	51	ENSORLG00000012362,ENSORLG00000012429,ENSORLG00000012445,ENSORLG00000012462,ENSORLG00000028747	10	pDEL.890	frmd5	ENSORLG00000012503	FERM domain containing 5	4738	wdr76	ENSORLG00000012513	WD repeat domain 76	69488	[none]	[none]	[none]	ENSORLT00000015657	[none]	-
pCONDEL.1096	chr3	26698630	26698691	61	ENSORLG00000012362,ENSORLG00000012376,ENSORLG00000012395,ENSORLG00000012429,ENSORLG00000012445,ENSORLG00000012462,ENSORLG00000012503,ENSORLG00000012513,ENSORLG00000021160,ENSORLG00000028747	10	pDEL.890	frmd5	ENSORLG00000012503	FERM domain containing 5	8910	wdr76	ENSORLG00000012513	WD repeat domain 76	65306	[none]	[none]	[none]	ENSORLT00000015657	[none]	yes
pCONDEL.1097	chr3	26701250	26701330	80	ENSORLG00000012362,ENSORLG00000012376,ENSORLG00000012395,ENSORLG00000012429,ENSORLG00000012445,ENSORLG00000012462,ENSORLG00000012503,ENSORLG00000012513,ENSORLG00000021160,ENSORLG00000028747	10	pDEL.890	frmd5	ENSORLG00000012503	FERM domain containing 5	11530	wdr76	ENSORLG00000012513	WD repeat domain 76	62667	[none]	[none]	[none]	ENSORLT00000015657	[none]	-
pCONDEL.1098	chr3	26703254	26703322	68	ENSORLG00000012362,ENSORLG00000012376,ENSORLG00000012395,ENSORLG00000012429,ENSORLG00000012445,ENSORLG00000012462,ENSORLG00000012503,ENSORLG00000012513,ENSORLG00000012610,ENSORLG00000021160,ENSORLG00000028747	10, 25	pDEL.890	frmd5	ENSORLG00000012503	FERM domain containing 5	13534	wdr76	ENSORLG00000012513	WD repeat domain 76	60675	[none]	[none]	[none]	ENSORLT00000015657	[none]	-
pCONDEL.1099	chr3	27323378	27323454	76	ENSORLG00000012968,ENSORLG00000023900	10	pDEL.891	fam214a	ENSORLG00000012920	family with sequence similarity 214 member A	145073	[no name]	ENSORLG00000023900	[no description]	48704	[none]	[none]	[none]	[none]	[none]	-
pCONDEL.1100	chr3	27791140	27791262	122	ENSORLG00000013025	10, 25, 50, 100	pDEL.892	insyn1	ENSORLG00000028974	inhibitory synaptic factor 1	20499	[no name]	ENSORLG00000028439	[no description]	139128	[none]	[none]	[none]	ENSORLT00000040531	[none]	-
pCONDEL.1101	chr3	27864000	27864058	58	ENSORLG00000013054,ENSORLG00000023865,ENSORLG00000028974	10	pDEL.893	insyn1	ENSORLG00000028974	inhibitory synaptic factor 1	93359	[no name]	ENSORLG00000028439	[no description]	66332	[none]	[none]	[none]	[none]	[none]	-
pCONDEL.1102	chr3	27864109	27864180	71	ENSORLG00000013054,ENSORLG00000023865,ENSORLG00000028974	10, 50	pDEL.893	insyn1	ENSORLG00000028974	inhibitory synaptic factor 1	93468	[no name]	ENSORLG00000028439	[no description]	66210	[none]	[none]	[none]	[none]	[none]	-
pCONDEL.1103	chr3	27865031	27865105	74	ENSORLG00000013054,ENSORLG00000023865,ENSORLG00000028974	10, 25, 100	pDEL.893	insyn1	ENSORLG00000028974	inhibitory synaptic factor 1	94390	[no name]	ENSORLG00000028439	[no description]	65285	[none]	[none]	[none]	[none]	[none]	-
pCONDEL.1104	chr3	27865221	27865274	53	ENSORLG00000028974	10	pDEL.893	insyn1	ENSORLG00000028974	inhibitory synaptic factor 1	94580	[no name]	ENSORLG00000028439	[no description]	65116	[none]	[none]	[none]	[none]	[none]	-
pCONDEL.1105	chr3	28136294	28136412	118	ENSORLG00000013097,ENSORLG00000013118,ENSORLG00000029891	25, 50, 100	pDEL.894	SHF	ENSORLG00000029891	Src homology 2 domain containing F	7812	ube2q1	ENSORLG00000013097	ubiquitin-conjugating enzyme E2Q family member 1	56379	[none]	[none]	[none]	[none]	[none]	-
pCONDEL.1106	chr3	28179384	28179446	62	ENSORLG00000020077,ENSORLG00000029891	10	pDEL.895	SHF	ENSORLG00000029891	Src homology 2 domain containing F	50902	ube2q1	ENSORLG00000013097	ubiquitin-conjugating enzyme E2Q family member 1	13345	[none]	[none]	[none]	[none]	[none]	-
pCONDEL.1107	chr3	28179501	28179571	70	ENSORLG00000020077,ENSORLG00000029891	10, 25	pDEL.895	SHF	ENSORLG00000029891	Src homology 2 domain containing F	51019	ube2q1	ENSORLG00000013097	ubiquitin-conjugating enzyme E2Q family member 1	13220	[none]	[none]	[none]	[none]	[none]	-
pCONDEL.1108	chr3	28205410	28205471	61	ENSORLG00000029891	10	pDEL.896	ube2q1	ENSORLG00000013097	ubiquitin-conjugating enzyme E2Q family member 1	12620	chrnb4	ENSORLG00000013114	cholinergic receptor, nicotinic, beta 4 (neuronal)	10776	[none]	[none]	[none]	[none]	[none]	-
pCONDEL.1109	chr3	31091647	31091773	126	ENSORLG00000014256,ENSORLG00000014262,ENSORLG00000014341,ENSORLG00000027457	10, 25, 50	pDEL.897	larp6a	ENSORLG00000014256	La ribonucleoprotein domain family, member 6a	5575	tm2d3	ENSORLG00000014262	TM2 domain containing 3	10082	[none]	[none]	[none]	[none]	[none]	-
pCONDEL.1110	chr3	31245819	31245870	51	ENSORLG00000014341,ENSORLG00000027457	10	pDEL.898	CSK	ENSORLG00000014381	C-terminal Src kinase	10058	[no name]	ENSORLG00000014399	enhancer of mRNA-decapping protein 3	12923	[none]	[none]	[none]	ENSORLT00000018047	[none]	-
pCONDEL.1111	chr3	31761534	31761584	50	ENSORLG00000014606	10	pDEL.899	ntrk3b	ENSORLG00000014606	neurotrophic tyrosine kinase, receptor, type 3b	78383	[no name]	ENSORLG00000014616	[no description]	388129	[none]	[none]	[none]	ENSORLT00000018308,ENSORLT00000029092	[none]	-
pCONDEL.1112	chr3	31950417	31950504	87	ENSORLG00000014616	10	pDEL.900	ntrk3b	ENSORLG00000014606	neurotrophic tyrosine kinase, receptor, type 3b	267266	[no name]	ENSORLG00000014616	[no description]	199209	[none]	[none]	[none]	[none]	[none]	-
pCONDEL.1113	chr3	33370009	33370063	54	ENSORLG00000015096,ENSORLG00000015118	10, 25, 50	pDEL.901	phkb	ENSORLG00000015118	phosphorylase kinase, beta	77082	[no name]	ENSORLG00000029902	[no description]	416007	[none]	[none]	[none]	ENSORLT00000018949,ENSORLT00000036700,ENSORLT00000039632,ENSORLT00000043681	[none]	-
pCONDEL.1114	chr4	4649572	4649750	178	ENSORLG00000002275	10, 25, 50, 100	pDEL.902	lmo4b	ENSORLG00000025650	LIM domain only 4b	62756	lrrc8c	ENSORLG00000002275	leucine rich repeat containing 8 VRAC subunit C	194447	[none]	[none]	[none]	[none]	[none]	yes
pCONDEL.1115	chr4	4964873	4964926	53	ENSORLG00000002275,ENSORLG00000002286,ENSORLG00000002295	10	pDEL.903	lrrc8db	ENSORLG00000002286	leucine rich repeat containing 8 VRAC subunit Db	100465	barhl2	ENSORLG00000002295	BarH-like homeobox 2	94907	[none]	[none]	[none]	[none]	[none]	-
pCONDEL.1116	chr4	4964953	4965064	111	ENSORLG00000002275,ENSORLG00000002286,ENSORLG00000002295	10, 25, 50	pDEL.903	lrrc8db	ENSORLG00000002286	leucine rich repeat containing 8 VRAC subunit Db	100545	barhl2	ENSORLG00000002295	BarH-like homeobox 2	94769	[none]	[none]	[none]	[none]	[none]	-
pCONDEL.1117	chr4	5012817	5012966	149	ENSORLG00000002275,ENSORLG00000002286,ENSORLG00000002295	10, 25, 50, 100	pDEL.904	lrrc8db	ENSORLG00000002286	leucine rich repeat containing 8 VRAC subunit Db	148409	barhl2	ENSORLG00000002295	BarH-like homeobox 2	46867	[none]	[none]	[none]	[none]	[none]	yes
pCONDEL.1118	chr4	5049928	5049999	71	ENSORLG00000002286,ENSORLG00000002295	10, 25, 50	pDEL.905	lrrc8db	ENSORLG00000002286	leucine rich repeat containing 8 VRAC subunit Db	185520	barhl2	ENSORLG00000002295	BarH-like homeobox 2	9834	[none]	[none]	[none]	[none]	[none]	-
pCONDEL.1119	chr4	7531700	7531842	142	ENSORLG00000004562,ENSORLG00000004610,ENSORLG00000027818,ENSORLG00000028171,ENSORLG00000028731	10, 25	pDEL.906	[no name]	ENSORLG00000028796	[no description]	98506	celf5a	ENSORLG00000004600	cugbp, Elav-like family member 5a	81449	[none]	[none]	[none]	ENSORLT00000005784,ENSORLT00000027534	[none]	-
pCONDEL.1120	chr4	7927087	7927143	56	ENSORLG00000004973,ENSORLG00000005032	10	pDEL.907	[no name]	ENSORLG00000030341	[no description]	21264	lingo3a	ENSORLG00000005032	leucine rich repeat and Ig domain containing 3a	2488	[none]	[none]	[none]	[none]	[none]	-
pCONDEL.1121	chr4	8201744	8201813	69	ENSORLG00000005152,ENSORLG00000005206,ENSORLG00000023312,ENSORLG00000023951,ENSORLG00000028828	10	pDEL.908	arhgef18	ENSORLG00000028828	Rho/Rac guanine nucleotide exchange factor 18	21383	enc3	ENSORLG00000005152	ectodermal-neural cortex 3	52504	[none]	[none]	[none]	ENSORLT00000031600,ENSORLT00000032899,ENSORLT00000033162,ENSORLT00000037342	[none]	-
pCONDEL.1122	chr4	9408405	9408492	87	ENSORLG00000006215,ENSORLG00000006225,ENSORLG00000006245,ENSORLG00000006278,ENSORLG00000006295,ENSORLG00000006301,ENSORLG00000006323,ENSORLG00000006346	10, 25, 50, 100	pDEL.909	ttll7	ENSORLG00000006346	tubulin tyrosine ligase-like family, member 7	76832	[no name]	ENSORLG00000024088	[no description]	229848	[none]	[none]	[none]	[none]	[none]	-
pCONDEL.1123	chr4	9428881	9428969	88	ENSORLG00000006215,ENSORLG00000006225,ENSORLG00000006245,ENSORLG00000006278,ENSORLG00000006295,ENSORLG00000006301,ENSORLG00000006323,ENSORLG00000006346	10, 25, 50	pDEL.910	ttll7	ENSORLG00000006346	tubulin tyrosine ligase-like family, member 7	97308	[no name]	ENSORLG00000024088	[no description]	209371	[none]	[none]	[none]	[none]	[none]	-
pCONDEL.1124	chr4	9548892	9549031	139	ENSORLG00000024088	10	pDEL.911	ttll7	ENSORLG00000006346	tubulin tyrosine ligase-like family, member 7	217319	[no name]	ENSORLG00000024088	[no description]	89309	[none]	[none]	[none]	[none]	[none]	-
pCONDEL.1125	chr4	10005205	10005305	100	ENSORLG00000006440,ENSORLG00000006488,ENSORLG00000006511,ENSORLG00000006516	10, 50, 100	pDEL.912	negr1	ENSORLG00000006516	neuronal growth regulator 1	27094	[no name]	ENSORLG00000025185	N-acetyllactosaminide beta-1,3-N-acetylglucosaminyltransferase 3	267169	[none]	[none]	[none]	ENSORLT00000008180,ENSORLT00000029232,ENSORLT00000030382	[none]	-
pCONDEL.1126	chr4	10031587	10031751	164	ENSORLG00000006440,ENSORLG00000006488,ENSORLG00000006511,ENSORLG00000006516	10, 25, 50, 100	pDEL.913	negr1	ENSORLG00000006516	neuronal growth regulator 1	53476	[no name]	ENSORLG00000025185	N-acetyllactosaminide beta-1,3-N-acetylglucosaminyltransferase 3	240723	[none]	[none]	[none]	ENSORLT00000008180,ENSORLT00000029232,ENSORLT00000030382	[none]	-
pCONDEL.1127	chr4	10430225	10430397	172	ENSORLG00000006586,ENSORLG00000006631,ENSORLG00000006654,ENSORLG00000006674,ENSORLG00000006679,ENSORLG00000006710,ENSORLG00000006749	10, 25, 50, 100	pDEL.914	kdm4b	ENSORLG00000006749	lysine (K)-specific demethylase 4B	14184	[no name]	ENSORLG00000025172	[no description]	245332	[none]	[none]	[none]	ENSORLT00000008476,ENSORLT00000008480	[none]	-
pCONDEL.1128	chr4	11076379	11076436	57	ENSORLG00000006794,ENSORLG00000006800,ENSORLG00000006813,ENSORLG00000006821,ENSORLG00000006831,ENSORLG00000006856,ENSORLG00000006879,ENSORLG00000006897	10	pDEL.915	ptprsa	ENSORLG00000006794	protein tyrosine phosphatase receptor type Sa	194963	tbxa2r	ENSORLG00000006800	thromboxane A2 receptor	64338	[none]	[none]	[none]	ENSORLT00000008533,ENSORLT00000008536,ENSORLT00000027303,ENSORLT00000038040,ENSORLT00000042742,ENSORLT00000045304	[none]	yes
pCONDEL.1129	chr4	11116615	11116686	71	ENSORLG00000006800,ENSORLG00000006813,ENSORLG00000006856,ENSORLG00000006897	50	pDEL.916	ptprsa	ENSORLG00000006794	protein tyrosine phosphatase receptor type Sa	235199	tbxa2r	ENSORLG00000006800	thromboxane A2 receptor	24088	[none]	[none]	[none]	ENSORLT00000008533,ENSORLT00000008536,ENSORLT00000027303,ENSORLT00000038040,ENSORLT00000042742,ENSORLT00000045304	[none]	-
pCONDEL.1130	chr4	11729872	11729936	64	ENSORLG00000007055,ENSORLG00000021293,ENSORLG00000021513	10	pDEL.917	SNORA75	ENSORLG00000021293	Small nucleolar RNA SNORA75	5308	b3gnt7	ENSORLG00000007063	UDP-GlcNAc:betaGal beta-1,3-N-acetylglucosaminyltransferase 7	8806	[none]	[none]	[none]	[none]	[none]	-
pCONDEL.1131	chr4	11752988	11753042	54	ENSORLG00000006951,ENSORLG00000006998,ENSORLG00000007055,ENSORLG00000007063,ENSORLG00000007125,ENSORLG00000021293,ENSORLG00000021513	10, 50	pDEL.918	b3gnt7	ENSORLG00000007063	UDP-GlcNAc:betaGal beta-1,3-N-acetylglucosaminyltransferase 7	14247	armc9	ENSORLG00000007125	armadillo repeat containing 9	24690	[none]	[none]	[none]	ENSORLT00000032448,ENSORLT00000036015	[none]	-
pCONDEL.1132	chr4	12304230	12304282	52	ENSORLG00000007232	10	pDEL.919	[no name]	ENSORLG00000007219	EPH receptor B3	178412	hykk.1	ENSORLG00000029852	hydroxylysine kinase, tandem duplicate 1	49094	[none]	[none]	[none]	[none]	[none]	-
pCONDEL.1133	chr4	12399083	12399144	61	ENSORLG00000007232,ENSORLG00000007296	10	pDEL.920	NMUR1	ENSORLG00000024587	neuromedin U receptor 1	26989	tctex1d2	ENSORLG00000028000	Tctex1 domain containing 2	1065	ENSORLT00000032588	[none]	[none]	[none]	[none]	yes
pCONDEL.1134	chr4	12808715	12808768	53	ENSORLG00000007650,ENSORLG00000007695,ENSORLG00000007701,ENSORLG00000023328,ENSORLG00000027112	10	pDEL.921	hes1	ENSORLG00000007556	hes family bHLH transcription factor 1	74278	atp13a3	ENSORLG00000007650	ATPase 13A3	82381	[none]	[none]	[none]	[none]	[none]	yes
pCONDEL.1135	chr4	13709156	13709208	52	ENSORLG00000008371,ENSORLG00000008379	10	pDEL.922	si:dkey-197i20.6	ENSORLG00000008333	si:dkey-197i20.6	32833	[no name]	ENSORLG00000008341	phosphodiesterase 4C	68788	[none]	[none]	[none]	ENSORLT00000010476,ENSORLT00000038444,ENSORLT00000039483,ENSORLT00000039968,ENSORLT00000044067	[none]	-
pCONDEL.1136	chr4	13709718	13709775	57	ENSORLG00000008333,ENSORLG00000008341,ENSORLG00000008346,ENSORLG00000008371,ENSORLG00000008379	10, 25	pDEL.922	si:dkey-197i20.6	ENSORLG00000008333	si:dkey-197i20.6	33395	[no name]	ENSORLG00000008341	phosphodiesterase 4C	68221	[none]	[none]	[none]	ENSORLT00000010476,ENSORLT00000038444,ENSORLT00000039483,ENSORLT00000039968,ENSORLT00000044067	[none]	-
pCONDEL.1137	chr4	13724775	13724872	97	ENSORLG00000008333,ENSORLG00000008341	10	pDEL.923	si:dkey-197i20.6	ENSORLG00000008333	si:dkey-197i20.6	48452	[no name]	ENSORLG00000008341	phosphodiesterase 4C	53124	[none]	[none]	[none]	ENSORLT00000038444,ENSORLT00000039483,ENSORLT00000039968,ENSORLT00000044067	[none]	yes
pCONDEL.1138	chr4	14157447	14157525	78	ENSORLG00000008679,ENSORLG00000008716,ENSORLG00000029449	10	pDEL.924	[no name]	ENSORLG00000000696	interferon-induced protein 44-like	65134	RABGAP1L	ENSORLG00000008679	RAB GTPase activating protein 1 like	26490	[none]	[none]	[none]	ENSORLT00000010895,ENSORLT00000041727	[none]	yes
pCONDEL.1139	chr4	15379271	15379321	50	ENSORLG00000009600,ENSORLG00000009796,ENSORLG00000009850	50	pDEL.925	pde4ba	ENSORLG00000009796	phosphodiesterase 4B, cAMP-specific a	35368	[no name]	ENSORLG00000024429	[no description]	10749	[none]	[none]	[none]	ENSORLT00000012298,ENSORLT00000033632	[none]	-
pCONDEL.1140	chr4	15664445	15664506	61	ENSORLG00000009920,ENSORLG00000009924,ENSORLG00000009937,ENSORLG00000009969	10	pDEL.926	lurap1	ENSORLG00000009924	leucine rich adaptor protein 1	2669	lepr	ENSORLG00000009937	leptin receptor	47138	[none]	[none]	[none]	ENSORLT00000012449,ENSORLT00000031536	[none]	-
pCONDEL.1141	chr4	15875833	15875897	64	ENSORLG00000009937,ENSORLG00000009969,ENSORLG00000009987,ENSORLG00000010063,ENSORLG00000010073,ENSORLG00000010145,ENSORLG00000021177	10, 25, 50	pDEL.927	jak1	ENSORLG00000010063	Janus kinase 1	79831	raver2	ENSORLG00000010073	ribonucleoprotein, PTB-binding 2	36172	[none]	[none]	[none]	ENSORLT00000012629,ENSORLT00000042265	[none]	-
pCONDEL.1142	chr4	15875940	15876012	72	ENSORLG00000009937,ENSORLG00000009969,ENSORLG00000009987,ENSORLG00000010063,ENSORLG00000010073,ENSORLG00000010145,ENSORLG00000021177	10, 25	pDEL.927	jak1	ENSORLG00000010063	Janus kinase 1	79938	raver2	ENSORLG00000010073	ribonucleoprotein, PTB-binding 2	36057	[none]	[none]	[none]	ENSORLT00000012629,ENSORLT00000042265	[none]	-
pCONDEL.1143	chr4	15883824	15883876	52	ENSORLG00000009937,ENSORLG00000009969,ENSORLG00000009987,ENSORLG00000010063,ENSORLG00000010073,ENSORLG00000021177	10, 50	pDEL.928	jak1	ENSORLG00000010063	Janus kinase 1	87822	raver2	ENSORLG00000010073	ribonucleoprotein, PTB-binding 2	28193	[none]	[none]	[none]	ENSORLT00000012629,ENSORLT00000042265	[none]	-
pCONDEL.1144	chr4	15903018	15903086	68	ENSORLG00000009937,ENSORLG00000009969,ENSORLG00000009987,ENSORLG00000010063,ENSORLG00000010073,ENSORLG00000010145,ENSORLG00000021177	10, 25, 50	pDEL.929	jak1	ENSORLG00000010063	Janus kinase 1	107016	raver2	ENSORLG00000010073	ribonucleoprotein, PTB-binding 2	8983	[none]	[none]	[none]	ENSORLT00000012629,ENSORLT00000042265	[none]	-
pCONDEL.1145	chr4	16128507	16128571	64	ENSORLG00000010196	10, 100	pDEL.930	cachd1	ENSORLG00000010145	cache domain containing 1	127233	ror1	ENSORLG00000010196	receptor tyrosine kinase-like orphan receptor 1	3282	[none]	[none]	[none]	ENSORLT00000012787,ENSORLT00000027148	[none]	-
pCONDEL.1146	chr4	16128653	16128718	65	ENSORLG00000010196	10	pDEL.930	cachd1	ENSORLG00000010145	cache domain containing 1	127379	ror1	ENSORLG00000010196	receptor tyrosine kinase-like orphan receptor 1	3135	[none]	[none]	[none]	ENSORLT00000012787,ENSORLT00000027148	[none]	-
pCONDEL.1147	chr4	16212575	16212648	73	ENSORLG00000010265,ENSORLG00000010304,ENSORLG00000010347,ENSORLG00000010359,ENSORLG00000010404,ENSORLG00000010464,ENSORLG00000010477,ENSORLG00000010503,ENSORLG00000022051	10, 50	pDEL.931	foxd3	ENSORLG00000010359	forkhead box D3	18002	atg4c	ENSORLG00000010404	autophagy related 4C, cysteine peptidase	136825	[none]	[none]	[none]	[none]	[none]	yes
pCONDEL.1148	chr4	16577070	16577141	71	ENSORLG00000010561,ENSORLG00000022051	10, 25, 50	pDEL.932	kank4	ENSORLG00000022051	KN motif and ankyrin repeat domains 4	171578	lrp8	ENSORLG00000010561	low density lipoprotein receptor-related protein 8, apolipoprotein e receptor	98510	[none]	[none]	[none]	ENSORLT00000013244,ENSORLT00000013245,ENSORLT00000013247	[none]	-
pCONDEL.1149	chr4	16638712	16638817	105	ENSORLG00000010561	10, 25	pDEL.933	kank4	ENSORLG00000022051	KN motif and ankyrin repeat domains 4	233220	lrp8	ENSORLG00000010561	low density lipoprotein receptor-related protein 8, apolipoprotein e receptor	36834	[none]	[none]	[none]	ENSORLT00000013245,ENSORLT00000013247	[none]	[false positive hit]
pCONDEL.1150	chr4	16911439	16911545	106	ENSORLG00000010651,ENSORLG00000010699,ENSORLG00000010712,ENSORLG00000010756,ENSORLG00000023166,ENSORLG00000023728,ENSORLG00000025985,ENSORLG00000030649	10, 25, 50, 100	pDEL.934	[no name]	ENSORLG00000025985	[no description]	21211	ap1m3	ENSORLG00000010651	adaptor related protein complex 1 subunit mu 3	19216	[none]	[none]	[none]	ENSORLT00000013359,ENSORLT00000028134	[none]	-
pCONDEL.1151	chr4	17016081	17016310	229	ENSORLG00000010651,ENSORLG00000010699,ENSORLG00000010712,ENSORLG00000010756,ENSORLG00000010767,ENSORLG00000023166,ENSORLG00000023728,ENSORLG00000025985,ENSORLG00000029152,ENSORLG00000030442,ENSORLG00000030649	10, 25, 50, 100	pDEL.935	mpl	ENSORLG00000023166	MPL proto-oncogene, thrombopoietin receptor	24308	DDAH1	ENSORLG00000010712	dimethylarginine dimethylaminohydrolase 1	80876	[none]	[none]	[none]	ENSORLT00000013429,ENSORLT00000026839,ENSORLT00000032340	[none]	yes
pCONDEL.1152	chr4	17113573	17113630	57	ENSORLG00000010651,ENSORLG00000010699,ENSORLG00000010712,ENSORLG00000010756,ENSORLG00000010767,ENSORLG00000010818,ENSORLG00000010832,ENSORLG00000010849,ENSORLG00000023166,ENSORLG00000029152,ENSORLG00000030442,ENSORLG00000030649	10	pDEL.936	ccn1	ENSORLG00000010756	cellular communication network factor 1	7954	znhit6	ENSORLG00000010767	zinc finger HIT-type containing 6	34033	[none]	[none]	[none]	[none]	[none]	-
pCONDEL.1153	chr4	18391248	18391303	55	ENSORLG00000011678,ENSORLG00000025358	10	pDEL.937	ATP11B	ENSORLG00000025942	ATPase phospholipid transporting 11B (putative)	11730	U1	ENSORLG00000021294	U1 spliceosomal RNA	139536	[none]	[none]	[none]	[none]	[none]	-
pCONDEL.1154	chr4	18396622	18396695	73	ENSORLG00000011678,ENSORLG00000025358,ENSORLG00000025942	10	pDEL.938	ATP11B	ENSORLG00000025942	ATPase phospholipid transporting 11B (putative)	17104	U1	ENSORLG00000021294	U1 spliceosomal RNA	134144	[none]	[none]	[none]	[none]	[none]	-
pCONDEL.1155	chr4	18609673	18609758	85	ENSORLG00000011685,ENSORLG00000011787,ENSORLG00000026035	10	pDEL.939	sox2	ENSORLG00000011685	SRY-box transcription factor 2	7175	[no name]	ENSORLG00000023151	[no description]	58734	[none]	[none]	[none]	[none]	[none]	-
pCONDEL.1156	chr4	20997483	20997587	104	ENSORLG00000012568,ENSORLG00000012583,ENSORLG00000012589,ENSORLG00000012595,ENSORLG00000012658,ENSORLG00000027549	10, 25	pDEL.940	gmds	ENSORLG00000012583	GDP-mannose 4,6-dehydratase	128945	foxc1	ENSORLG00000012589	forkhead box C1	57029	[none]	[none]	[none]	ENSORLT00000015760,ENSORLT00000031039	[none]	-
pCONDEL.1157	chr4	21024697	21024761	64	ENSORLG00000012568,ENSORLG00000012583,ENSORLG00000012589,ENSORLG00000012595,ENSORLG00000012658,ENSORLG00000027549	10	pDEL.941	gmds	ENSORLG00000012583	GDP-mannose 4,6-dehydratase	156159	foxc1	ENSORLG00000012589	forkhead box C1	29855	[none]	[none]	[none]	ENSORLT00000015760,ENSORLT00000031039	[none]	-
pCONDEL.1158	chr4	21051497	21051568	71	ENSORLG00000012658,ENSORLG00000012712	10, 25, 50	pDEL.942	gmds	ENSORLG00000012583	GDP-mannose 4,6-dehydratase	182959	foxc1	ENSORLG00000012589	forkhead box C1	3048	[none]	[none]	ENSORLT00000015760,ENSORLT00000031039	[none]	[none]	-
pCONDEL.1159	chr4	21511771	21511857	86	ENSORLG00000012814,ENSORLG00000012847,ENSORLG00000012864,ENSORLG00000012874,ENSORLG00000012903,ENSORLG00000022715,ENSORLG00000024957,ENSORLG00000029476	10	pDEL.943	adcy1a	ENSORLG00000012874	adenylate cyclase 1a	46283	igfbp1a	ENSORLG00000024957	insulin-like growth factor binding protein 1a	25764	[none]	[none]	[none]	ENSORLT00000016127,ENSORLT00000041619	[none]	yes
pCONDEL.1160	chr4	21563309	21563404	95	ENSORLG00000024402,ENSORLG00000024510	10, 25	pDEL.944	igfbp1a	ENSORLG00000024957	insulin-like growth factor binding protein 1a	25689	igfbp3	ENSORLG00000022715	insulin-like growth factor binding protein 3	1152	[none]	[none]	[none]	ENSORLT00000037580	[none]	[false positive hit]
pCONDEL.1161	chr4	21572293	21572378	85	ENSORLG00000012814,ENSORLG00000012903,ENSORLG00000024402,ENSORLG00000024510	10	pDEL.945	igfbp3	ENSORLG00000022715	insulin-like growth factor binding protein 3	7738	[no name]	ENSORLG00000027508	[no description]	52724	[none]	[none]	[none]	[none]	[none]	-
pCONDEL.1162	chr4	21604318	21604425	107	ENSORLG00000012903,ENSORLG00000024402,ENSORLG00000024510	10, 50	pDEL.946	igfbp3	ENSORLG00000022715	insulin-like growth factor binding protein 3	39763	[no name]	ENSORLG00000027508	[no description]	20677	[none]	[none]	[none]	[none]	[none]	-
pCONDEL.1163	chr4	21702598	21702660	62	ENSORLG00000024402,ENSORLG00000024510	10, 25, 50	pDEL.947	[no name]	ENSORLG00000024402	PH domain leucine-rich repeat protein phosphatase 1	1646	si:ch211-191a24.4 (1 of many)	ENSORLG00000024510	si:ch211-191a24.4	24573	[none]	[none]	[none]	ENSORLT00000031639	[none]	yes
pCONDEL.1164	chr4	27272487	27272541	54	ENSORLG00000015499,ENSORLG00000015554,ENSORLG00000015572,ENSORLG00000015584,ENSORLG00000015589,ENSORLG00000015602,ENSORLG00000029858	10	pDEL.948	lpp	ENSORLG00000015602	LIM domain containing preferred translocation partner in lipoma	43779	tprg1	ENSORLG00000015610	tumor protein p63 regulated 1	98765	[none]	[none]	[none]	ENSORLT00000019534	[none]	-
pCONDEL.1165	chr4	27273756	27273869	113	ENSORLG00000015554,ENSORLG00000015572,ENSORLG00000015584,ENSORLG00000015589,ENSORLG00000015602,ENSORLG00000015610,ENSORLG00000029858	10	pDEL.949	lpp	ENSORLG00000015602	LIM domain containing preferred translocation partner in lipoma	45048	tprg1	ENSORLG00000015610	tumor protein p63 regulated 1	97437	[none]	[none]	[none]	ENSORLT00000019534	[none]	-
pCONDEL.1166	chr4	27309609	27309689	80	ENSORLG00000015610	10, 25	pDEL.950	lpp	ENSORLG00000015602	LIM domain containing preferred translocation partner in lipoma	80901	tprg1	ENSORLG00000015610	tumor protein p63 regulated 1	61617	[none]	[none]	[none]	ENSORLT00000019534	[none]	-
pCONDEL.1167	chr4	27512493	27512557	64	ENSORLG00000015665,ENSORLG00000015676,ENSORLG00000015702,ENSORLG00000015709,ENSORLG00000015711,ENSORLG00000015740,ENSORLG00000015748,ENSORLG00000028494	10	pDEL.951	atp1b1a	ENSORLG00000028494	ATPase Na+/K+ transporting subunit beta 1a	27	nme7	ENSORLG00000015702	NME/NM23 family member 7	32118	[none]	ENSORLT00000045068	[none]	[none]	[none]	yes
pCONDEL.1168	chr4	29258507	29258715	208	ENSORLG00000016657,ENSORLG00000016665,ENSORLG00000027473,ENSORLG00000029154	10, 25, 50, 100	pDEL.952	mob3c	ENSORLG00000016549	MOB kinase activator 3C	11292	dmbx1	ENSORLG00000016578	diencephalon/mesencephalon homeobox 1	50974	ENSORLT00000037482	[none]	ENSORLT00000020747	[none]	[none]	yes
pCONDEL.1169	chr4	29258740	29258899	159	ENSORLG00000016657,ENSORLG00000016665,ENSORLG00000027473,ENSORLG00000029154	10, 25, 50, 100	pDEL.952	mob3c	ENSORLG00000016549	MOB kinase activator 3C	11525	dmbx1	ENSORLG00000016578	diencephalon/mesencephalon homeobox 1	50790	ENSORLT00000037482	[none]	ENSORLT00000020747	[none]	[none]	yes
pCONDEL.1170	chr4	29290065	29290118	53	ENSORLG00000016657,ENSORLG00000016665,ENSORLG00000016676,ENSORLG00000027473,ENSORLG00000029154	10, 50	pDEL.953	mob3c	ENSORLG00000016549	MOB kinase activator 3C	42850	dmbx1	ENSORLG00000016578	diencephalon/mesencephalon homeobox 1	19571	[none]	[none]	[none]	[none]	[none]	yes
pCONDEL.1171	chr4	29293545	29293600	55	ENSORLG00000016665,ENSORLG00000016676,ENSORLG00000027473,ENSORLG00000029154	50	pDEL.953	mob3c	ENSORLG00000016549	MOB kinase activator 3C	46330	dmbx1	ENSORLG00000016578	diencephalon/mesencephalon homeobox 1	16089	[none]	[none]	[none]	[none]	[none]	yes
pCONDEL.1172	chr4	29293687	29293774	87	ENSORLG00000016657,ENSORLG00000016665,ENSORLG00000016676,ENSORLG00000016690,ENSORLG00000027473,ENSORLG00000029154	10, 25, 50	pDEL.953	mob3c	ENSORLG00000016549	MOB kinase activator 3C	46472	dmbx1	ENSORLG00000016578	diencephalon/mesencephalon homeobox 1	15915	[none]	[none]	[none]	[none]	[none]	yes
pCONDEL.1173	chr4	29293850	29293918	68	ENSORLG00000016665,ENSORLG00000016676,ENSORLG00000027473,ENSORLG00000029154	10, 25, 50	pDEL.953	mob3c	ENSORLG00000016549	MOB kinase activator 3C	46635	dmbx1	ENSORLG00000016578	diencephalon/mesencephalon homeobox 1	15771	[none]	[none]	[none]	[none]	[none]	yes
pCONDEL.1174	chr4	29294108	29294163	55	ENSORLG00000016665,ENSORLG00000016676,ENSORLG00000027473,ENSORLG00000029154	10	pDEL.953	mob3c	ENSORLG00000016549	MOB kinase activator 3C	46893	dmbx1	ENSORLG00000016578	diencephalon/mesencephalon homeobox 1	15526	[none]	[none]	[none]	[none]	[none]	-
pCONDEL.1175	chr4	29298503	29298557	54	ENSORLG00000016657,ENSORLG00000016665,ENSORLG00000016676,ENSORLG00000027473,ENSORLG00000029154	10	pDEL.954	mob3c	ENSORLG00000016549	MOB kinase activator 3C	51288	dmbx1	ENSORLG00000016578	diencephalon/mesencephalon homeobox 1	11132	[none]	[none]	[none]	[none]	[none]	-
pCONDEL.1176	chr4	29343064	29343136	72	ENSORLG00000016665,ENSORLG00000016676,ENSORLG00000027473,ENSORLG00000029154	50	pDEL.955	[no name]	ENSORLG00000016613	cytochrome P450 2J6	1643	si:dkey-235d18.5	ENSORLG00000016620	si:dkey-235d18.5	21432	ENSORLT00000020799	[none]	[none]	[none]	[none]	yes
[truncated: 438 more rows]

## Sheet: pDELs
Maximal intervals missing in tetraodontiforms and syngnathids (oryLat04 coordinates)
[truncated: 1,309 more rows]
